# Supplementary material for: Estimation of the burden of varicella in Europe before the introduction of universal childhood immunization
Source: BMC Infect Dis. 2017 May 18;17:353. doi: 10.1186/s12879-017-2445-2 (PMC5437534; doi:10.1186/s12879-017-2445-2)
Supplement: Supplementary file 3 — Study characteristics. (XLSX 12 kb) [file 12879_2017_2445_MOESM3_ESM.xlsx]

## Sheet: study characteristics
Source	Country	Geographical coverage	Study design	Data source	Surveillance period	Setting	Population	Outcome	Age group	Case ascertainment
Bilcke, 2012	Belgium	National	Retrospective cohort	GP sentinel surveillance	2006-2008	PC	General	PCI	All	C
National Health Institute (WIV-ISP)	Belgium	National	Retrospective cohort	GP sentinel surveillance	2006-2012	PC	General	PCI	0 - 14 y	MD
Blumental 2015	Belgium	National	Prospective cohort	Active hospital surveillance	2011-2012	H	General	HI	0 - 14 y	MD
Boelle 2002	France	National	Retrospective cohort	GP sentinel surveillance	1991-1998	PC	General	PCI	All	MD
Boelle 2002	France	National	Retrospective cohort	Hospital discharge database	1997-1999	H	General	HI	All	C
Sentinelles Network	France	National	Retrospective cohort	GP sentinel surveillance	2008-2014	PC	General	PCI	All	MD
Dubos 2007	France	Regional	Prospective cohort	Active hospital surveillance	2003-2004	H	General	HI	0 - 15 y	MD
Liese, 2008	Germany	National	Prospective cohort	Pediatric hospital sentinel network (ESPED), GP sentinel network (EURODIAB), hospital discharge database	2003-2004	H	General	HI	0 - 16 y	MD/C
Theodoridou, 2006	Greece	Local	Retrospective analysis	Hospital discharge database	1998-2002	H	General	HI	0 - 14y	MD/C
National Health Institute (HPSC)	Ireland	National	Retrospective analysis	Mandatory notification	2012-2014	H	General	HI	All	MD
Ciofi degli Atti 2002	Italy	National	Retrospective cohort	Pediatrician sentinel surveillance network	2000	PC	General	PCI	0 - 14 y	MD
Nicolosi 2003	Italy	National	Retrospective cohort	Pediatrician sentinel surveillance (PEDIANET)	1997-1998	PC	General	PCI	0 - 14 y	MD
Ministry of Health	Italy	National	Retrospective analysis	Hospital discharge database (SDO)	2001-2002	H	General	HI	All	C
Melker, 2006	Netherlands	National	Retrospective cohort	GP sentinel surveillance (NIVEL)	2000-2002	PC	General	PCI	All	MD
Melker, 2006	Netherlands	National	Retrospective analysis	Hospital discharge database (NHCR)	1994-2001	H	General	HI	All	C
Pierik, 2012	Netherlands	Regional	Retrospective cohort	Electronic medical records database	2004-2008	PC	General	PCI	0 - 19 y	C
National Health Institute (RIVM)	Netherlands	National	Retrospective cohort	GP sentinel surveillance (NIVEL)	2010-2012	PC	General	PCI	0 - 49 y	C
National Health Institute (RIVM)	Netherlands	National	Retrospective analysis	Hospital discharge database (DHD)	2010-2013	H	General	HI	All	C
van Lier, 2014	Netherlands	National	Retrospective cohort	Electronic medical records database (IPCI)	2006-2008	PC	General	PCI	0 - 49 y	MD/C
Lipke, 2013	Poland	National	Retrospective analysis	Mandatory notification	2010-2011	PC/H	General	VI	All	MD
Rogalska, 2014	Poland	National	Retrospective analysis	Mandatory notification	2012	PC/H	General	VI	All	MD
Arama, 2005	Romania	National	Retrospective analysis	Mandatory notification	2000-2004	PC/H	General	VI	All	MD
Perez-Farinos 2007	Spain	Regional	Prospective cohort	GP surveillance	1997	PC	General	PCI	0 - 14 y	MD
Gil 2001	Spain	National	Retrospective analysis	Hospital discharge database	1995-1998	H	General	HI	All	C
Guillen 2009	Spain	National	Retrospective analysis	Hospital discharge database	1999-2005	H	General	HI	0 - 13 y	C
Guillen 2010	Spain	National	Retrospective analysis	Hospital discharge database	2001-2003	H	General	HI	18 - 65+ y	C
Bennet 2010	Sweden	Local	Retrospective analysis	Hospital database	2003-2008	H	General	HI	0 - 17 y	MD
Bramley, 2000	UK	Sub-National	Retrospective analysis	GP sentinel surveillance	1996-1998	PC	General	PCI	All	MD
Bramley, 2000	UK	Sub-National	Retrospective analysis	Mandatory notification	1989-1998	PC/H	General	VI	All	MD
Bramley, 2000	UK	Sub-National	Retrospective cohort	Hospital discharge database	1989-1998	H	General	HI	All	MD
Lowe, 2004	UK	Sub-National	Retrospective analysis	GP sentinel surveillance	1992-2001	PC	General	PCI	All	MD
Brisson, 2001	UK	Sub-National	Retrospective cohort	Hospital discharge database (HES)	1995-1996	H	General	HI	All	C
Brisson, 2003	UK	Sub-National	Retrospective cohort	Hospital discharge database (HES)	1995-1996	H	General	HI	All	C
Brisson, 2003	UK	Sub-National	Retrospective cohort	GP surveillance databases (RCGP WRS, MSGP4)	1991-2000	PC	General	PCI	All	C
WHO	All	National	Retrospective analysis	European detailed mortality database	1996-2014	C	General	M	All	C
GP - General practitioner, PC - primary care, H - hospital, VI - Varicella incidence (mandatory notification), PCI - Primary care incidence, HI - hospitalization incidence, M - mortality, C - code, MD - medical doctor
