# Supplementary material for: Estimation of the burden of varicella in Europe before the introduction of universal childhood immunization
Source: BMC Infect Dis. 2017 May 18;17:353. doi: 10.1186/s12879-017-2445-2 (PMC5437534; doi:10.1186/s12879-017-2445-2)
Supplement: Supplementary file 4 — Data extraction tables. (XLSX 308 kb) [file 12879_2017_2445_MOESM4_ESM.xlsx]

## Sheet: Extraction table
Reference	Country	Study design	Surveillance period	Setting	Population	Outcome	Age group	Case ascertainment	Number of subjects	N subjects with outcome of interest	Annual incidence per 100,000	Incidence 95% CI	Prevalence (%)	Prevalence 95% CI	B1 - Target population	B2 - Sampling frame	B3 - Random	B4 - Participation	B5 - Case definition	B6 - Data collection	B7 - Period length	B8 - Num and den	B9 - Score	Evidence grade	Comments
Aebi, 2001	Switzerland	Cross-sectional survey	1997-1998	H	General	SP	0 y	L	18	12	NP	NP	67	NP	1	1	1	1	1	1	1	1	8	Good
Aebi, 2001	Switzerland	Cross-sectional survey	1997-1998	H	General	SP	1y	L	35	4	NP	NP	11	NP	1	1	1	1	1	1	1	1	8	Good
Aebi, 2001	Switzerland	Cross-sectional survey	1997-1998	H	General	SP	2 y	L	76	14	NP	NP	18	NP	1	1	1	1	1	1	1	1	8	Good
Aebi, 2001	Switzerland	Cross-sectional survey	1997-1998	H	General	SP	3 y	L	66	17	NP	NP	26	NP	1	1	1	1	1	1	1	1	8	Good
Aebi, 2001	Switzerland	Cross-sectional survey	1997-1998	H	General	SP	4 y	L	58	22	NP	NP	38	NP	1	1	1	1	1	1	1	1	8	Good
Aebi, 2001	Switzerland	Cross-sectional survey	1997-1998	H	General	SP	5 y	L	68	31	NP	NP	46	NP	1	1	1	1	1	1	1	1	8	Good
Aebi, 2001	Switzerland	Cross-sectional survey	1997-1998	H	General	SP	6 y	L	59	32	NP	NP	54	NP	1	1	1	1	1	1	1	1	8	Good
Aebi, 2001	Switzerland	Cross-sectional survey	1997-1998	H	General	SP	7 y	L	53	45	NP	NP	85	NP	1	1	1	1	1	1	1	1	8	Good
Aebi, 2001	Switzerland	Cross-sectional survey	1997-1998	H	General	SP	8 y	L	61	58	NP	NP	79	NP	1	1	1	1	1	1	1	1	8	Good
Aebi, 2001	Switzerland	Cross-sectional survey	1997-1998	H	General	SP	9 y	L	67	58	NP	NP	87	NP	1	1	1	1	1	1	1	1	8	Good
Aebi, 2001	Switzerland	Cross-sectional survey	1997-1998	H	General	SP	10 y	L	47	46	NP	NP	98	NP	1	1	1	1	1	1	1	1	8	Good
Aebi, 2001	Switzerland	Cross-sectional survey	1997-1998	H	General	SP	11 y	L	54	52	NP	NP	96	NP	1	1	1	1	1	1	1	1	8	Good
Aebi, 2001	Switzerland	Cross-sectional survey	1997-1998	H	General	SP	12 y	L	52	49	NP	NP	94	NP	1	1	1	1	1	1	1	1	8	Good
Aebi, 2001	Switzerland	Cross-sectional survey	1997-1998	H	General	SP	13 y	L	63	61	NP	NP	97	NP	1	1	1	1	1	1	1	1	8	Good
Aebi, 2001	Switzerland	Cross-sectional survey	1997-1998	H	General	SP	14 y	L	59	57	NP	NP	97	NP	1	1	1	1	1	1	1	1	8	Good
Aebi, 2001	Switzerland	Cross-sectional survey	1997-1998	H	General	SP	15 y	L	50	47	NP	NP	94	NP	1	1	1	1	1	1	1	1	8	Good
Aebi, 2001	Switzerland	Cross-sectional survey	1997-1998	H	General	SP	16 y	L	41	40	NP	NP	98	NP	1	1	1	1	1	1	1	1	8	Good
Alanen, 2005	Finland	Retrospective	2000	H	pregnant	SP	16 - 45 y	L	558	537	NA	NA	96.2	NP	1	1	1	1	1	1	1	1	8	Good
Alfonsi, 2007	Italy	Retrospective	2001-2002	C	Women child bearing age	SP	17 - 20 y	L	111	74	NA	NA	66.7	52.7-83.2	1	1	1	1	1	1	1	1	8	Good
Alfonsi, 2007	Italy	Retrospective	2001-2002	C	Women child bearing age	SP	21 - 25 y	L	138	100	NA	NA	72.5	59.3-87.7	1	1	1	1	1	1	1	1	8	Good
Alfonsi, 2007	Italy	Retrospective	2001-2002	C	Women child bearing age	SP	26 - 30 y	L	126	100	NA	NA	79.3	64.9-96.1	1	1	1	1	1	1	1	1	8	Good
Alfonsi, 2007	Italy	Retrospective	2001-2002	C	Women child bearing age	SP	31 - 35 y	L	146	125	NA	NA	85.6	71.6-100	1	1	1	1	1	1	1	1	8	Good
Alfonsi, 2007	Italy	Retrospective	2001-2002	C	Women child bearing age	SP	36 - 40 y	L	142	128	NA	NA	90.0	75.5 - 100	1	1	1	1	1	1	1	1	8	Good
Alfonsi, 2007	Italy	Retrospective	2001-2002	C	Women child bearing age	SP	40+ y	L	65	62	NA	NA	95.4	73.8-100	1	1	1	1	1	1	1	1	8	Good
Alfonsi, 2007	Italy	Retrospective	2001-2002	C	Women child bearing age	SP	17 - 42 y	L	728	589	NA	NA	80.9	74.6-87.6	1	1	1	1	1	1	1	1	8	Good
Arama, 2005	Romania	Retrospective, mandatory notification data	2000-2004	PC/H	General	VI	All	MD	NP	NP	316	NP	NA	NA	1	1	1	1	1	1	1	1	8	Good	Incidence is for 2004 only
Arama, 2005	Romania	Retrospective, mandatory notification data	2000-2004	PC/H	General	VI	0 - 4 y	MD	NP	NP	1100	NP	NA	NA	1	1	1	1	1	1	1	1	8	Good	Data extracted from graph, incidence refer to the 2000 - 2004 surveillance period
Arama, 2005	Romania	Retrospective, mandatory notification data	2000-2004	PC/H	General	VI	5 - 9 y	MD	NP	NP	1450	NP	NA	NA	1	1	1	1	1	1	1	1	8	Good	Data extracted from graph, incidence refer to the 2000 - 2004 surveillance period
Arama, 2005	Romania	Retrospective, mandatory notification data	2000-2004	PC/H	General	VI	10 - 14 y	MD	NP	NP	1000	NP	NA	NA	1	1	1	1	1	1	1	1	8	Good	Data extracted from graph, incidence refer to the 2000 - 2004 surveillance period
Arama, 2005	Romania	Retrospective, mandatory notification data	2000-2004	PC/H	General	VI	15- 19 y	MD	NP	NP	500	NP	NA	NA	1	1	1	1	1	1	1	1	8	Good	Data extracted from graph, incidence refer to the 2000 - 2004 surveillance period
Arama, 2005	Romania	Retrospective, mandatory notification data	2000-2004	PC/H	General	VI	20 - 24 y	MD	NP	NP	150	NP	NA	NA	1	1	1	1	1	1	1	1	8	Good	Data extracted from graph, incidence refer to the 2000 - 2004 surveillance period
Arama, 2005	Romania	Retrospective, mandatory notification data	2000-2004	PC/H	General	VI	25 - 34 y	MD	NP	NP	90	NP	NA	NA	1	1	1	1	1	1	1	1	8	Good	Data extracted from graph, incidence refer to the 2000 - 2004 surveillance period
Arama, 2005	Romania	Retrospective, mandatory notification data	2000-2004	PC/H	General	VI	35 - 44 y	MD	NP	NP	25	NP	NA	NA	1	1	1	1	1	1	1	1	8	Good	Data extracted from graph, incidence refer to the 2000 - 2004 surveillance period
Arama, 2005	Romania	Retrospective, mandatory notification data	2000-2004	PC/H	General	VI	45 - 54 y	MD	NP	NP	5.6	NP	NA	NA	1	1	1	1	1	1	1	1	8	Good	Data extracted from graph, incidence refer to the 2000 - 2004 surveillance period
Arama, 2005	Romania	Retrospective, mandatory notification data	2000-2004	PC/H	General	VI	55+ y	MD	NP	NP	2.1	NP	NA	NA	1	1	1	1	1	1	1	1	8	Good	Data extracted from graph, incidence refer to the 2000 - 2004 surveillance period
Baer, 2005	Switzerland	Cross-sectional survey	1999-2003	C	Health students	SP	22 - 48 y	L	149	144	NA	NA	97	NP	1	1	1	1	1	1	1	1	8	Good
Baldo, 2009	Italy	Retrospective analysis notification data	2000	C	General	VI	< 1 y	C	NP	207	480	NP	NA	NA	1	1	1	1	1	1	1	1	8	Good
Baldo, 2009	Italy	Retrospective analysis notification data	2000	C	General	VI	1 - 4 y	C	NP	5256	3060	NP	NA	NA	1	1	1	1	1	1	1	1	8	Good
Baldo, 2009	Italy	Retrospective analysis notification data	2000	C	General	VI	5 - 9 y	C	NP	5215	2550	NP	NA	NA	1	1	1	1	1	1	1	1	8	Good
Baldo, 2009	Italy	Retrospective analysis notification data	2000	C	General	VI	10 - 14 y	C	NP	949	560	NP	NA	NA	1	1	1	1	1	1	1	1	8	Good
Baldo, 2009	Italy	Retrospective analysis notification data	2000	C	General	VI	15- 19 y	C	NP	316	160	NP	NA	NA	1	1	1	1	1	1	1	1	8	Good
Baldo, 2009	Italy	Retrospective analysis notification data	2000	C	General	VI	20+ y	C	NP	1182	30	NP	NA	NA	1	1	1	1	1	1	1	1	8	Good
Baldo, 2009	Italy	Retrospective analysis notification data	2000	C	General	VI	All	C	NP	13188	290	NP	NA	NA	1	1	1	1	1	1	1	1	8	Good
Baldo, 2009	Italy	Retrospective analysis notification data	2001	C	General	VI	< 1 y	C	NP	179	430	NP	NA	NA	1	1	1	1	1	1	1	1	8	Good
Baldo, 2009	Italy	Retrospective analysis notification data	2001	C	General	VI	1 - 4 y	C	NP	5094	3010	NP	NA	NA	1	1	1	1	1	1	1	1	8	Good
Baldo, 2009	Italy	Retrospective analysis notification data	2001	C	General	VI	5 - 9 y	C	NP	4561	2260	NP	NA	NA	1	1	1	1	1	1	1	1	8	Good
Baldo, 2009	Italy	Retrospective analysis notification data	2001	C	General	VI	10 - 14 y	C	NP	693	350	NP	NA	NA	1	1	1	1	1	1	1	1	8	Good
Baldo, 2009	Italy	Retrospective analysis notification data	2001	C	General	VI	15- 19 y	C	NP	201	100	NP	NA	NA	1	1	1	1	1	1	1	1	8	Good
Baldo, 2009	Italy	Retrospective analysis notification data	2001	C	General	VI	20+ y	C	NP	1047	30	NP	NA	NA	1	1	1	1	1	1	1	1	8	Good
Baldo, 2009	Italy	Retrospective analysis notification data	2001	C	General	VI	All	C	NP	11871	260	NP	NA	NA	1	1	1	1	1	1	1	1	8	Good
Baldo, 2009	Italy	Retrospective analysis notification data	2002	C	General	VI	< 1 y	C	NP	209	480	NP	NA	NA	1	1	1	1	1	1	1	1	8	Good
Baldo, 2009	Italy	Retrospective analysis notification data	2002	C	General	VI	1 - 4 y	C	NP	5139	3000	NP	NA	NA	1	1	1	1	1	1	1	1	8	Good
Baldo, 2009	Italy	Retrospective analysis notification data	2002	C	General	VI	5 - 9 y	C	NP	4775	2340	NP	NA	NA	1	1	1	1	1	1	1	1	8	Good
Baldo, 2009	Italy	Retrospective analysis notification data	2002	C	General	VI	10 - 14 y	C	NP	674	330	NP	NA	NA	1	1	1	1	1	1	1	1	8	Good
Baldo, 2009	Italy	Retrospective analysis notification data	2002	C	General	VI	15- 19 y	C	NP	202	100	NP	NA	NA	1	1	1	1	1	1	1	1	8	Good
Baldo, 2009	Italy	Retrospective analysis notification data	2002	C	General	VI	20+ y	C	NP	952	30	NP	NA	NA	1	1	1	1	1	1	1	1	8	Good
Baldo, 2009	Italy	Retrospective analysis notification data	2002	C	General	VI	All	C	NP	11985	260	NP	NA	NA	1	1	1	1	1	1	1	1	8	Good
Baldo, 2009	Italy	Retrospective analysis notification data	2003	C	General	VI	< 1 y	C	NP	243	550	NP	NA	NA	1	1	1	1	1	1	1	1	8	Good
Baldo, 2009	Italy	Retrospective analysis notification data	2003	C	General	VI	1 - 4 y	C	NP	6085	3480	NP	NA	NA	1	1	1	1	1	1	1	1	8	Good
Baldo, 2009	Italy	Retrospective analysis notification data	2003	C	General	VI	5 - 9 y	C	NP	5302	2540	NP	NA	NA	1	1	1	1	1	1	1	1	8	Good
Baldo, 2009	Italy	Retrospective analysis notification data	2003	C	General	VI	10 - 14 y	C	NP	730	350	NP	NA	NA	1	1	1	1	1	1	1	1	8	Good
Baldo, 2009	Italy	Retrospective analysis notification data	2003	C	General	VI	15- 19 y	C	NP	203	100	NP	NA	NA	1	1	1	1	1	1	1	1	8	Good
Baldo, 2009	Italy	Retrospective analysis notification data	2003	C	General	VI	20+ y	C	NP	1133	30	NP	NA	NA	1	1	1	1	1	1	1	1	8	Good
Baldo, 2009	Italy	Retrospective analysis notification data	2003	C	General	VI	All	C	NP	13753	300	NP	NA	NA	1	1	1	1	1	1	1	1	8	Good
Baldo, 2009	Italy	Retrospective analysis notification data	2004	C	General	VI	< 1 y	C	NP	291	630	NP	NA	NA	1	1	1	1	1	1	1	1	8	Good
Baldo, 2009	Italy	Retrospective analysis notification data	2004	C	General	VI	1 - 4 y	C	NP	6926	3900	NP	NA	NA	1	1	1	1	1	1	1	1	8	Good
Baldo, 2009	Italy	Retrospective analysis notification data	2004	C	General	VI	5 - 9 y	C	NP	5871	2740	NP	NA	NA	1	1	1	1	1	1	1	1	8	Good
Baldo, 2009	Italy	Retrospective analysis notification data	2004	C	General	VI	10 - 14 y	C	NP	762	360	NP	NA	NA	1	1	1	1	1	1	1	1	8	Good
Baldo, 2009	Italy	Retrospective analysis notification data	2004	C	General	VI	15- 19 y	C	NP	208	100	NP	NA	NA	1	1	1	1	1	1	1	1	8	Good
Baldo, 2009	Italy	Retrospective analysis notification data	2004	C	General	VI	20+ y	C	NP	1225	30	NP	NA	NA	1	1	1	1	1	1	1	1	8	Good
Baldo, 2009	Italy	Retrospective analysis notification data	2004	C	General	VI	All	C	NP	15283	330	NP	NA	NA	1	1	1	1	1	1	1	1	8	Good
Bennet 2010	Sweden	Retrospective analysis hospital data	2003 - 2008	H	General	HI	0 - 5 y	MD	379410	115	30	NP	NA	NA	1	1	1	1	1	1	1	1	8	Good
Bennet 2010	Sweden	Retrospective analysis hospital data	2004 - 2008	H	General	HI	6 - 17 y	MD	689505	26	3.8	NP	NA	NA	1	1	1	1	1	1	1	1	8	Good
Bilcke, 2012	Belgium	Database	2000-2007	H	General	HI	All	C	NP	NP	5.3	NP	NA	NA	1	1	1	1	1	1	1	1	8	Good	primary, minimal clinical data database
Bilcke, 2012	Belgium	Database	2000-2007	H	General	HI	All	C	NP	NP	8.9	NP	NA	NA	1	1	1	1	1	1	1	1	8	Good	incl secondary, minimal clinical data database
Bilcke, 2012	Belgium	Database	1998-2007	O	General	M	0 - 14 y	C	NP	NP	0.05	NP	NA	NA	1	1	1	1	1	1	1	1	8	Good	certain Chickenpox (CP)
Bilcke, 2012	Belgium	Database	1998-2007	O	General	M	0 - 14 y	C	NP	NP	0.07	NP	NA	NA	1	1	1	1	1	1	1	1	8	Good	likely CP
Bilcke, 2012	Belgium	Database	1998-2007	O	General	M	15+ y	C	NP	NP	0.012	NP	NA	NA	1	1	1	1	1	1	1	1	8	Good	certain CP
Bilcke, 2012	Belgium	Database	1998-2007	O	General	M	15+ y	C	NP	NP	0.018	NP	NA	NA	1	1	1	1	1	1	1	1	8	Good	likely CP
Bilcke, 2012	Belgium	GP sentinel network	2006-2008	PC	General	PCI	All	C	NP	NP	346	NP	NA	NA	1	1	1	1	1	1	1	1	8	Good	same data source as the grey literature
Bilcke, 2012	Belgium	GP sentinel network	2006-2008	PC	General	PCI	1 y	C	NP	NP	2490.27	NP	NA	NA	1	1	1	1	1	1	1	1	8	Good	same data source as the grey literature
Bilcke, 2012	Belgium	GP sentinel network	2006-2008	PC	General	PCI	2 y	C	NP	NP	3954.59	NP	NA	NA	1	1	1	1	1	1	1	1	8	Good	same data source as the grey literature
Bilcke, 2012	Belgium	GP sentinel network	2006-2008	PC	General	PCI	3 y	C	NP	NP	5165.4	NP	NA	NA	1	1	1	1	1	1	1	1	8	Good	same data source as the grey literature
Bilcke, 2012	Belgium	GP sentinel network	2006-2008	PC	General	PCI	4 y	C	NP	NP	6898.8	NP	NA	NA	1	1	1	1	1	1	1	1	8	Good	same data source as the grey literature
Bilcke, 2012	Belgium	GP sentinel network	2006-2008	PC	General	PCI	5 y	C	NP	NP	4101.55	NP	NA	NA	1	1	1	1	1	1	1	1	8	Good	same data source as the grey literature
Bilcke, 2012	Belgium	GP sentinel network	2006-2008	PC	General	PCI	6 y	C	NP	NP	2081.56	NP	NA	NA	1	1	1	1	1	1	1	1	8	Good	same data source as the grey literature
Bilcke, 2012	Belgium	GP sentinel network	2006-2008	PC	General	PCI	7 y	C	NP	NP	1338.7	NP	NA	NA	1	1	1	1	1	1	1	1	8	Good	same data source as the grey literature
Bilcke, 2012	Belgium	GP sentinel network	2006-2008	PC	General	PCI	8 y	C	NP	NP	856.281	NP	NA	NA	1	1	1	1	1	1	1	1	8	Good	same data source as the grey literature
Bilcke, 2012	Belgium	GP sentinel network	2006-2008	PC	General	PCI	9 y	C	NP	NP	704.939	NP	NA	NA	1	1	1	1	1	1	1	1	8	Good	same data source as the grey literature
Bilcke, 2012	Belgium	GP sentinel network	2006-2008	PC	General	PCI	10 y	C	NP	NP	438.816	NP	NA	NA	1	1	1	1	1	1	1	1	8	Good	same data source as the grey literature
Bilcke, 2012	Belgium	GP sentinel network	2006-2008	PC	General	PCI	11 y	C	NP	NP	259.154	NP	NA	NA	1	1	1	1	1	1	1	1	8	Good	same data source as the grey literature
Bilcke, 2012	Belgium	GP sentinel network	2006-2008	PC	General	PCI	12 y	C	NP	NP	258.963	NP	NA	NA	1	1	1	1	1	1	1	1	8	Good	same data source as the grey literature
Bilcke, 2012	Belgium	GP sentinel network	2006-2008	PC	General	PCI	13 y	C	NP	NP	223.611	NP	NA	NA	1	1	1	1	1	1	1	1	8	Good	same data source as the grey literature
Bilcke, 2012	Belgium	GP sentinel network	2006-2008	PC	General	PCI	14 y	C	NP	NP	108.808	NP	NA	NA	1	1	1	1	1	1	1	1	8	Good	same data source as the grey literature
Bilcke, 2012	Belgium	GP sentinel network	2006-2008	PC	General	PCI	15 y	C	NP	NP	45.3127	NP	NA	NA	1	1	1	1	1	1	1	1	8	Good	same data source as the grey literature
Bilcke, 2012	Belgium	GP sentinel network	2006-2008	PC	General	PCI	16 y	C	NP	NP	89.4301	NP	NA	NA	1	1	1	1	1	1	1	1	8	Good	same data source as the grey literature
Bilcke, 2012	Belgium	GP sentinel network	2006-2008	PC	General	PCI	17 y	C	NP	NP	74.8699	NP	NA	NA	1	1	1	1	1	1	1	1	8	Good	same data source as the grey literature
Bilcke, 2012	Belgium	GP sentinel network	2006-2008	PC	General	PCI	18 y	C	NP	NP	45.4094	NP	NA	NA	1	1	1	1	1	1	1	1	8	Good	same data source as the grey literature
Bilcke, 2012	Belgium	GP sentinel network	2006-2008	PC	General	PCI	19 y	C	NP	NP	61.2499	NP	NA	NA	1	1	1	1	1	1	1	1	8	Good	same data source as the grey literature
Bilcke, 2012	Belgium	GP sentinel network	2006-2008	PC	General	PCI	20 y	C	NP	NP	92.3068	NP	NA	NA	1	1	1	1	1	1	1	1	8	Good	same data source as the grey literature
Bilcke, 2012	Belgium	GP sentinel network	2006-2008	PC	General	PCI	21 y	C	NP	NP	77.6348	NP	NA	NA	1	1	1	1	1	1	1	1	8	Good	same data source as the grey literature
Bilcke, 2012	Belgium	GP sentinel network	2006-2008	PC	General	PCI	22 y	C	NP	NP	15.4969	NP	NA	NA	1	1	1	1	1	1	1	1	8	Good	same data source as the grey literature
Bilcke, 2012	Belgium	GP sentinel network	2006-2008	PC	General	PCI	23 y	C	NP	NP	46.2301	NP	NA	NA	1	1	1	1	1	1	1	1	8	Good	same data source as the grey literature
Bilcke, 2012	Belgium	GP sentinel network	2006-2008	PC	General	PCI	24 y	C	NP	NP	45.28	NP	NA	NA	1	1	1	1	1	1	1	1	8	Good	same data source as the grey literature
Bilcke, 2012	Belgium	GP sentinel network	2006-2008	PC	General	PCI	25 y	C	NP	NP	58.9513	NP	NA	NA	1	1	1	1	1	1	1	1	8	Good	same data source as the grey literature
Bilcke, 2012	Belgium	GP sentinel network	2006-2008	PC	General	PCI	26 y	C	NP	NP	57.7057	NP	NA	NA	1	1	1	1	1	1	1	1	8	Good	same data source as the grey literature
Bilcke, 2012	Belgium	GP sentinel network	2006-2008	PC	General	PCI	27 y	C	NP	NP	0	NP	NA	NA	1	1	1	1	1	1	1	1	8	Good	same data source as the grey literature
Bilcke, 2012	Belgium	GP sentinel network	2006-2008	PC	General	PCI	28 y	C	NP	NP	42.8482	NP	NA	NA	1	1	1	1	1	1	1	1	8	Good	same data source as the grey literature
Bilcke, 2012	Belgium	GP sentinel network	2006-2008	PC	General	PCI	29 y	C	NP	NP	71.8664	NP	NA	NA	1	1	1	1	1	1	1	1	8	Good	same data source as the grey literature
Bilcke, 2012	Belgium	GP sentinel network	2006-2008	PC	General	PCI	30 y	C	NP	NP	14.4717	NP	NA	NA	1	1	1	1	1	1	1	1	8	Good	same data source as the grey literature
Bilcke, 2012	Belgium	GP sentinel network	2006-2008	PC	General	PCI	31 y	C	NP	NP	72.9086	NP	NA	NA	1	1	1	1	1	1	1	1	8	Good	same data source as the grey literature
Bilcke, 2012	Belgium	GP sentinel network	2006-2008	PC	General	PCI	32 y	C	NP	NP	28.985	NP	NA	NA	1	1	1	1	1	1	1	1	8	Good	same data source as the grey literature
Bilcke, 2012	Belgium	GP sentinel network	2006-2008	PC	General	PCI	33 y	C	NP	NP	113.651	NP	NA	NA	1	1	1	1	1	1	1	1	8	Good	same data source as the grey literature
Bilcke, 2012	Belgium	GP sentinel network	2006-2008	PC	General	PCI	34 y	C	NP	NP	41.094	NP	NA	NA	1	1	1	1	1	1	1	1	8	Good	same data source as the grey literature
Bilcke, 2012	Belgium	GP sentinel network	2006-2008	PC	General	PCI	35 y	C	NP	NP	26.4956	NP	NA	NA	1	1	1	1	1	1	1	1	8	Good	same data source as the grey literature
Bilcke, 2012	Belgium	GP sentinel network	2006-2008	PC	General	PCI	36 y	C	NP	NP	51.6477	NP	NA	NA	1	1	1	1	1	1	1	1	8	Good	same data source as the grey literature
Bilcke, 2012	Belgium	GP sentinel network	2006-2008	PC	General	PCI	37 y	C	NP	NP	38.3013	NP	NA	NA	1	1	1	1	1	1	1	1	8	Good	same data source as the grey literature
Bilcke, 2012	Belgium	GP sentinel network	2006-2008	PC	General	PCI	38 y	C	NP	NP	50.9966	NP	NA	NA	1	1	1	1	1	1	1	1	8	Good	same data source as the grey literature
Bilcke, 2012	Belgium	GP sentinel network	2006-2008	PC	General	PCI	39 y	C	NP	NP	38.177	NP	NA	NA	1	1	1	1	1	1	1	1	8	Good	same data source as the grey literature
Bilcke, 2012	Belgium	GP sentinel network	2006-2008	PC	General	PCI	40 y	C	NP	NP	25.0968	NP	NA	NA	1	1	1	1	1	1	1	1	8	Good	same data source as the grey literature
Bilcke, 2012	Belgium	GP sentinel network	2006-2008	PC	General	PCI	41 y	C	NP	NP	12.2651	NP	NA	NA	1	1	1	1	1	1	1	1	8	Good	same data source as the grey literature
Bilcke, 2012	Belgium	GP sentinel network	2006-2008	PC	General	PCI	42 y	C	NP	NP	11.9159	NP	NA	NA	1	1	1	1	1	1	1	1	8	Good	same data source as the grey literature
Bilcke, 2012	Belgium	GP sentinel network	2006-2008	PC	General	PCI	43 y	C	NP	NP	23.5334	NP	NA	NA	1	1	1	1	1	1	1	1	8	Good	same data source as the grey literature
Bilcke, 2012	Belgium	GP sentinel network	2006-2008	PC	General	PCI	44 y	C	NP	NP	23.5721	NP	NA	NA	1	1	1	1	1	1	1	1	8	Good	same data source as the grey literature
Bilcke, 2012	Belgium	GP sentinel network	2006-2008	PC	General	PCI	45 y	C	NP	NP	47.7157	NP	NA	NA	1	1	1	1	1	1	1	1	8	Good	same data source as the grey literature
Bilcke, 2012	Belgium	GP sentinel network	2006-2008	PC	General	PCI	46 y	C	NP	NP	12.0666	NP	NA	NA	1	1	1	1	1	1	1	1	8	Good	same data source as the grey literature
Bilcke, 2012	Belgium	GP sentinel network	2006-2008	PC	General	PCI	47 y	C	NP	NP	0	NP	NA	NA	1	1	1	1	1	1	1	1	8	Good	same data source as the grey literature
Bilcke, 2012	Belgium	GP sentinel network	2006-2008	PC	General	PCI	48 y	C	NP	NP	48.8826	NP	NA	NA	1	1	1	1	1	1	1	1	8	Good	same data source as the grey literature
Bilcke, 2012	Belgium	GP sentinel network	2006-2008	PC	General	PCI	49 y	C	NP	NP	12.3854	NP	NA	NA	1	1	1	1	1	1	1	1	8	Good	same data source as the grey literature
Bilcke, 2012	Belgium	GP sentinel network	2006-2008	PC	General	PCI	50 y	C	NP	NP	12.6492	NP	NA	NA	1	1	1	1	1	1	1	1	8	Good	same data source as the grey literature
Bilcke, 2012	Belgium	GP sentinel network	2006-2008	PC	General	PCI	51 y	C	NP	NP	12.8795	NP	NA	NA	1	1	1	1	1	1	1	1	8	Good	same data source as the grey literature
Bilcke, 2012	Belgium	GP sentinel network	2006-2008	PC	General	PCI	52 y	C	NP	NP	26.2344	NP	NA	NA	1	1	1	1	1	1	1	1	8	Good	same data source as the grey literature
Bilcke, 2012	Belgium	GP sentinel network	2006-2008	PC	General	PCI	53 y	C	NP	NP	0	NP	NA	NA	1	1	1	1	1	1	1	1	8	Good	same data source as the grey literature
Bilcke, 2012	Belgium	GP sentinel network	2006-2008	PC	General	PCI	54 y	C	NP	NP	13.6289	NP	NA	NA	1	1	1	1	1	1	1	1	8	Good	same data source as the grey literature
Bilcke, 2012	Belgium	GP sentinel network	2006-2008	PC	General	PCI	55 y	C	NP	NP	13.9768	NP	NA	NA	1	1	1	1	1	1	1	1	8	Good	same data source as the grey literature
Bilcke, 2012	Belgium	GP sentinel network	2006-2008	PC	General	PCI	56 y	C	NP	NP	0	NP	NA	NA	1	1	1	1	1	1	1	1	8	Good	same data source as the grey literature
Bilcke, 2012	Belgium	GP sentinel network	2006-2008	PC	General	PCI	57 y	C	NP	NP	0	NP	NA	NA	1	1	1	1	1	1	1	1	8	Good	same data source as the grey literature
Bilcke, 2012	Belgium	GP sentinel network	2006-2008	PC	General	PCI	58 y	C	NP	NP	14.427	NP	NA	NA	1	1	1	1	1	1	1	1	8	Good	same data source as the grey literature
Bilcke, 2012	Belgium	GP sentinel network	2006-2008	PC	General	PCI	59 y	C	NP	NP	0	NP	NA	NA	1	1	1	1	1	1	1	1	8	Good	same data source as the grey literature
Bilcke, 2012	Belgium	GP sentinel network	2006-2008	PC	General	PCI	60 y	C	NP	NP	0	NP	NA	NA	1	1	1	1	1	1	1	1	8	Good	same data source as the grey literature
Bilcke, 2012	Belgium	GP sentinel network	2006-2008	PC	General	PCI	61 y	C	NP	NP	0	NP	NA	NA	1	1	1	1	1	1	1	1	8	Good	same data source as the grey literature
Bilcke, 2012	Belgium	GP sentinel network	2006-2008	PC	General	PCI	62 y	C	NP	NP	16.3945	NP	NA	NA	1	1	1	1	1	1	1	1	8	Good	same data source as the grey literature
Bilcke, 2012	Belgium	GP sentinel network	2006-2008	PC	General	PCI	63 y	C	NP	NP	17.8005	NP	NA	NA	1	1	1	1	1	1	1	1	8	Good	same data source as the grey literature
Bilcke, 2012	Belgium	GP sentinel network	2006-2008	PC	General	PCI	64 y	C	NP	NP	18.9779	NP	NA	NA	1	1	1	1	1	1	1	1	8	Good	same data source as the grey literature
Bilcke, 2012	Belgium	GP sentinel network	2006-2008	PC	General	PCI	65 y	C	NP	NP	20.8497	NP	NA	NA	1	1	1	1	1	1	1	1	8	Good	same data source as the grey literature
Bilcke, 2012	Belgium	GP sentinel network	2006-2008	PC	General	PCI	66 y	C	NP	NP	0	NP	NA	NA	1	1	1	1	1	1	1	1	8	Good	same data source as the grey literature
Bilcke, 2012	Belgium	GP sentinel network	2006-2008	PC	General	PCI	67 y	C	NP	NP	42.3301	NP	NA	NA	1	1	1	1	1	1	1	1	8	Good	same data source as the grey literature
Bilcke, 2012	Belgium	GP sentinel network	2006-2008	PC	General	PCI	68 y	C	NP	NP	0	NP	NA	NA	1	1	1	1	1	1	1	1	8	Good	same data source as the grey literature
Bilcke, 2012	Belgium	GP sentinel network	2006-2008	PC	General	PCI	69 y	C	NP	NP	0	NP	NA	NA	1	1	1	1	1	1	1	1	8	Good	same data source as the grey literature
Bilcke, 2012	Belgium	GP sentinel network	2006-2008	PC	General	PCI	70 y	C	NP	NP	40.434	NP	NA	NA	1	1	1	1	1	1	1	1	8	Good	same data source as the grey literature
Bilcke, 2012	Belgium	GP sentinel network	2006-2008	PC	General	PCI	71 y	C	NP	NP	0	NP	NA	NA	1	1	1	1	1	1	1	1	8	Good	same data source as the grey literature
Bilcke, 2012	Belgium	GP sentinel network	2006-2008	PC	General	PCI	72 y	C	NP	NP	21.2603	NP	NA	NA	1	1	1	1	1	1	1	1	8	Good	same data source as the grey literature
Bilcke, 2012	Belgium	GP sentinel network	2006-2008	PC	General	PCI	73 y	C	NP	NP	0	NP	NA	NA	1	1	1	1	1	1	1	1	8	Good	same data source as the grey literature
Bilcke, 2012	Belgium	GP sentinel network	2006-2008	PC	General	PCI	74 y	C	NP	NP	0	NP	NA	NA	1	1	1	1	1	1	1	1	8	Good	same data source as the grey literature
Bilcke, 2012	Belgium	GP sentinel network	2006-2008	PC	General	PCI	75 y	C	NP	NP	21.5927	NP	NA	NA	1	1	1	1	1	1	1	1	8	Good	same data source as the grey literature
Bilcke, 2012	Belgium	GP sentinel network	2006-2008	PC	General	PCI	76 y	C	NP	NP	0	NP	NA	NA	1	1	1	1	1	1	1	1	8	Good	same data source as the grey literature
Bilcke, 2012	Belgium	GP sentinel network	2006-2008	PC	General	PCI	77 y	C	NP	NP	0	NP	NA	NA	1	1	1	1	1	1	1	1	8	Good	same data source as the grey literature
Bilcke, 2012	Belgium	GP sentinel network	2006-2008	PC	General	PCI	78 y	C	NP	NP	24.2637	NP	NA	NA	1	1	1	1	1	1	1	1	8	Good	same data source as the grey literature
Bilcke, 2012	Belgium	GP sentinel network	2006-2008	PC	General	PCI	79 y	C	NP	NP	26.1296	NP	NA	NA	1	1	1	1	1	1	1	1	8	Good	same data source as the grey literature
Bilcke, 2012	Belgium	GP sentinel network	2006-2008	PC	General	PCI	80 y	C	NP	NP	0	NP	NA	NA	1	1	1	1	1	1	1	1	8	Good	same data source as the grey literature
Bilcke, 2012	Belgium	GP sentinel network	2006-2008	PC	General	PCI	81 y	C	NP	NP	29.2308	NP	NA	NA	1	1	1	1	1	1	1	1	8	Good	same data source as the grey literature
Bilcke, 2012	Belgium	GP sentinel network	2006-2008	PC	General	PCI	82 y	C	NP	NP	0	NP	NA	NA	1	1	1	1	1	1	1	1	8	Good	same data source as the grey literature
Bilcke, 2012	Belgium	GP sentinel network	2006-2008	PC	General	PCI	83 y	C	NP	NP	33.3175	NP	NA	NA	1	1	1	1	1	1	1	1	8	Good	same data source as the grey literature
Bilcke, 2012	Belgium	GP sentinel network	2006-2008	PC	General	PCI	84 y	C	NP	NP	0	NP	NA	NA	1	1	1	1	1	1	1	1	8	Good	same data source as the grey literature
Bilcke, 2012	Belgium	GP sentinel network	2006-2008	PC	General	PCI	85 y	C	NP	NP	0	NP	NA	NA	1	1	1	1	1	1	1	1	8	Good	same data source as the grey literature
Bilcke, 2012	Belgium	GP sentinel network	2006-2008	PC	General	PCI	86 y	C	NP	NP	0	NP	NA	NA	1	1	1	1	1	1	1	1	8	Good	same data source as the grey literature
Bilcke, 2012	Belgium	GP sentinel network	2006-2008	PC	General	PCI	87 y	C	NP	NP	55.8492	NP	NA	NA	1	1	1	1	1	1	1	1	8	Good	same data source as the grey literature
Bilcke, 2012	Belgium	GP sentinel network	2006-2008	PC	General	PCI	88 y	C	NP	NP	0	NP	NA	NA	1	1	1	1	1	1	1	1	8	Good	same data source as the grey literature
Bilcke, 2012	Belgium	GP sentinel network	2006-2008	PC	General	PCI	89 y	C	NP	NP	0	NP	NA	NA	1	1	1	1	1	1	1	1	8	Good	same data source as the grey literature
Bilcke, 2012	Belgium	GP sentinel network	2006-2008	PC	General	PCI	90 y	C	NP	NP	0	NP	NA	NA	1	1	1	1	1	1	1	1	8	Good	same data source as the grey literature
Bilcke, 2012	Belgium	GP sentinel network	2006-2008	PC	General	PCI	91 y	C	NP	NP	0	NP	NA	NA	1	1	1	1	1	1	1	1	8	Good	same data source as the grey literature
Bilcke, 2012	Belgium	GP sentinel network	2006-2008	PC	General	PCI	92 y	C	NP	NP	0	NP	NA	NA	1	1	1	1	1	1	1	1	8	Good	same data source as the grey literature
Bilcke, 2012	Belgium	GP sentinel network	2006-2008	PC	General	PCI	93 y	C	NP	NP	0	NP	NA	NA	1	1	1	1	1	1	1	1	8	Good	same data source as the grey literature
Bilcke, 2012	Belgium	GP sentinel network	2006-2008	PC	General	PCI	94 y	C	NP	NP	467.152	NP	NA	NA	1	1	1	1	1	1	1	1	8	Good	same data source as the grey literature
Bilcke, 2012	Belgium	GP sentinel network	2006-2008	PC	General	PCI	95 y	C	NP	NP	0	NP	NA	NA	1	1	1	1	1	1	1	1	8	Good	same data source as the grey literature
Bilcke, 2012	Belgium	GP sentinel network	2006-2008	PC	General	PCI	96 y	C	NP	NP	0	NP	NA	NA	1	1	1	1	1	1	1	1	8	Good	same data source as the grey literature
Bilcke, 2012	Belgium	GP sentinel network	2006-2008	PC	General	PCI	97 y	C	NP	NP	0	NP	NA	NA	1	1	1	1	1	1	1	1	8	Good	same data source as the grey literature
Bilcke, 2012	Belgium	GP sentinel network	2006-2008	PC	General	PCI	98 y	C	NP	NP	0	NP	NA	NA	1	1	1	1	1	1	1	1	8	Good	same data source as the grey literature
Bilcke, 2012	Belgium	GP sentinel network	2006-2008	PC	General	PCI	99 y	C	NP	NP	0	NP	NA	NA	1	1	1	1	1	1	1	1	8	Good	same data source as the grey literature
Bilcke, 2012	Belgium	GP sentinel network	2006-2008	PC	General	PCI	100 y	C	NP	NP	0	NP	NA	NA	1	1	1	1	1	1	1	1	8	Good	same data source as the grey literature
Bilcke, 2012	Belgium	GP sentinel network	2006-2008	PC	General	PCI	101 y	C	NP	NP	0	NP	NA	NA	1	1	1	1	1	1	1	1	8	Good	same data source as the grey literature
Bilcke, 2012	Belgium	GP sentinel network	2006-2008	PC	General	PCI	102 y	C	NP	NP	8402.6	NP	NA	NA	1	1	1	1	1	1	1	1	8	Good	same data source as the grey literature
Bilcke, 2012	Belgium	GP sentinel network	2006-2008	PC	General	PCI	103 y	C	NP	NP	15247.6	NP	NA	NA	1	1	1	1	1	1	1	1	8	Good	same data source as the grey literature
Bilcke, 2012	Belgium	GP sentinel network	2006-2008	PC	General	PCI	104 y	C	NP	NP	29644.3	NP	NA	NA	1	1	1	1	1	1	1	1	8	Good	same data source as the grey literature
Bilcke, 2012	Belgium	GP sentinel network	2006-2008	PC	General	PCI	105 y	C	NP	NP	0	NP	NA	NA	1	1	1	1	1	1	1	1	8	Good	same data source as the grey literature
Bilcke, 2012	Belgium	GP sentinel network	2006-2008	PC	General	PCI	106 y	C	NP	NP	0	NP	NA	NA	1	1	1	1	1	1	1	1	8	Good	same data source as the grey literature
Bilcke, 2012	Belgium	GP sentinel network	2006-2008	PC	General	PCI	107 y	C	NP	NP	0	NP	NA	NA	1	1	1	1	1	1	1	1	8	Good	same data source as the grey literature
Bilcke, 2012	Belgium	GP sentinel network	2006-2008	PC	General	PCI	108 y	C	NP	NP	0	NP	NA	NA	1	1	1	1	1	1	1	1	8	Good	same data source as the grey literature
Blumental 2015	Belgium	Prospective surveillance	2011 - 2012	H	General	HI	< 15 y	MD	1873326	552	29.5	NP	NA	NA	1	1	1	1	1	1	1	1	8	Excellent	Children with varicella but hospitalized for other reasons, admissions < 24 h and nosocomial varicella infections were excluded. 14% of children had an underlying condition
Blumental 2015	Belgium	Prospective surveillance	2011 - 2012	H	General	HI	0 - 4 y	MD	647171	512	79	NP	NA	NA	1	1	1	1	1	1	1	1	8	Excellent
Blumental 2015	Belgium	Prospective surveillance	2011 - 2012	H	General	HI	5 - 14 y	MD	1226155	40	3.3	NP	NA	NA	1	1	1	1	1	1	1	1	8	Excellent
Blumental 2015	Belgium	Prospective surveillance	2011 - 2012	H	General	HI (complications)	< 15 y	MD	1873326	NP	19	NP	NA	NA	1	1	1	1	1	1	1	1	8	Excellent	Incidence hospitalization for varicella
Blumental 2015	Belgium	Prospective surveillance	2011 - 2012	H	General	HI (complications)	0 - 4 y	MD	647171	NP	51	NP	NA	NA	1	1	1	1	1	1	1	1	8	Excellent	Incidence hospitalization for varicella
Blumental 2015	Belgium	Prospective surveillance	2011 - 2012	H	General	HI (complications)	5 - 14 y	MD	1226155	NP	2.45	NP	NA	NA	1	1	1	1	1	1	1	1	8	Excellent	Incidence hospitalization for varicella
Blumental 2015	Belgium	Prospective surveillance	2011 - 2012	H	General	M	< 15 y	MD	1873326	NP	0.05	NP	NA	NA	1	1	1	1	1	1	1	1	8	Excellent
Blumental 2015	Belgium	Prospective surveillance	2011 - 2012	H	General	M	0 - 4 y	MD	647171	NP	0.15	NP	NA	NA	1	1	1	1	1	1	1	1	8	Excellent
Blumental 2015	Belgium	Prospective surveillance	2011 - 2012	H	General	M	5 - 14 y	MD	1226155	NP	0	NP	NA	NA	1	1	1	1	1	1	1	1	8	Excellent
Boelle 2002	France	Retrospective analysis hospital data	1997 - 1999	H	General	HI	All	C	NP	3306	5.9	NP	NA	NA	1	1	1	1	1	1	1	1	8	Good
Boelle 2002	France	Retrospective analysis hospital data	1997 - 1999	H	General	HI	< 1 y	C	NP	1240	172	NP	NA	NA	1	1	1	1	1	1	1	1	8	Good
Boelle 2002	France	Retrospective analysis hospital data	1997 - 1999	H	General	HI	1 - 4 y	C	NP	819	28	NP	NA	NA	1	1	1	1	1	1	1	1	8	Good
Boelle 2002	France	Retrospective analysis hospital data	1997 - 1999	H	General	HI	5 - 14 y	C	NP	401	5.6	NP	NA	NA	1	1	1	1	1	1	1	1	8	Good
Boelle 2002	France	Retrospective analysis hospital data	1997 - 1999	H	General	HI	15 - 24 y	C	NP	172	2.4	NP	NA	NA	1	1	1	1	1	1	1	1	8	Good
Boelle 2002	France	Retrospective analysis hospital data	1997 - 1999	H	General	HI	25 - 34 y	C	NP	348	4.9	NP	NA	NA	1	1	1	1	1	1	1	1	8	Good
Boelle 2002	France	Retrospective analysis hospital data	1997 - 1999	H	General	HI	35 - 44 y	C	NP	124	1.8	NP	NA	NA	1	1	1	1	1	1	1	1	8	Good
Boelle 2002	France	Retrospective analysis hospital data	1997 - 1999	H	General	HI	45 - 64 y	C	NP	111	0.8	NP	NA	NA	1	1	1	1	1	1	1	1	8	Good
Boelle 2002	France	Retrospective analysis hospital data	1997 - 1999	H	General	HI	65 + y	C	NP	90	0.8	NP	NA	NA	1	1	1	1	1	1	1	1	8	Good
Boelle 2002	France	Retrospective analysis hospital data	1997 - 1999	H	General	HI	< 15 y	C	NP	2460	23	NP	NA	NA	1	1	1	1	1	1	1	1	8	Good
Boelle 2002	France	Retrospective analysis hospital data	1997 - 1999	H	General	HI	15+ y	C	NP	845	1.9	NP	NA	NA	1	1	1	1	1	1	1	1	8	Good
Boelle 2002	France	Retrospective analysis hospital data	1997 - 1999	C	General	M	All	C	NP	19.1	0.035	NP	NA	NA	1	1	1	1	1	1	1	1	8	Good
Boelle 2002	France	Retrospective analysis hospital data	1997 - 1999	C	General	M	< 1 y	C	NP	2	0.286	NP	NA	NA	1	1	1	1	1	1	1	1	8	Good
Boelle 2002	France	Retrospective analysis hospital data	1997 - 1999	C	General	M	1 - 4 y	C	NP	2.4	0.083	NP	NA	NA	1	1	1	1	1	1	1	1	8	Good
Boelle 2002	France	Retrospective analysis hospital data	1997 - 1999	C	General	M	5 - 14 y	C	NP	1.8	0.024	NP	NA	NA	1	1	1	1	1	1	1	1	8	Good
Boelle 2002	France	Retrospective analysis hospital data	1997 - 1999	C	General	M	15 - 24 y	C	NP	1.3	0.018	NP	NA	NA	1	1	1	1	1	1	1	1	8	Good
Boelle 2002	France	Retrospective analysis hospital data	1997 - 1999	C	General	M	25 - 34 y	C	NP	2.5	0.036	NP	NA	NA	1	1	1	1	1	1	1	1	8	Good
Boelle 2002	France	Retrospective analysis hospital data	1997 - 1999	C	General	M	35 - 44 y	C	NP	1.5	0.022	NP	NA	NA	1	1	1	1	1	1	1	1	8	Good
Boelle 2002	France	Retrospective analysis hospital data	1997 - 1999	C	General	M	45 - 64 y	C	NP	2	0.015	NP	NA	NA	1	1	1	1	1	1	1	1	8	Good
Boelle 2002	France	Retrospective analysis hospital data	1997 - 1999	C	General	M	65 + y	C	NP	5.8	0.054	NP	NA	NA	1	1	1	1	1	1	1	1	8	Good
Boelle 2002	France	Retrospective analysis hospital data	1997 - 1999	C	General	M	< 15 y	C	NP	NP	0.058	NP	NA	NA	1	1	1	1	1	1	1	1	8	Good
Boelle 2002	France	Retrospective analysis hospital data	1997 - 1999	C	General	M	15+ y	C	NP	13.1	0.029	NP	NA	NA	1	1	1	1	1	1	1	1	8	Good
Boelle 2002	France	Retrospective analysis surveillance data	1991 - 1998	PC	General	PCI	All	MD	NP	NP	1255	NP	NA	NA	1	1	1	1	1	1	1	1	8	Good	PC data comes from Sentinelles, data also available for non-immune population only, data extracted only for general population
Boelle 2002	France	Retrospective analysis surveillance data	1991 - 1998	PC	General	PCI	< 1 y	MD	NP	NP	4973	NP	NA	NA	1	1	1	1	1	1	1	1	8	Good
Boelle 2002	France	Retrospective analysis surveillance data	1991 - 1998	PC	General	PCI	1 - 4 y	MD	NP	NP	12124	NP	NA	NA	1	1	1	1	1	1	1	1	8	Good
Boelle 2002	France	Retrospective analysis surveillance data	1991 - 1998	PC	General	PCI	5 - 14 y	MD	NP	NP	3600	NP	NA	NA	1	1	1	1	1	1	1	1	8	Good
Boelle 2002	France	Retrospective analysis surveillance data	1991 - 1998	PC	General	PCI	15 - 24 y	MD	NP	NP	342	NP	NA	NA	1	1	1	1	1	1	1	1	8	Good
Boelle 2002	France	Retrospective analysis surveillance data	1991 - 1998	PC	General	PCI	25 - 34 y	MD	NP	NP	344	NP	NA	NA	1	1	1	1	1	1	1	1	8	Good
Boelle 2002	France	Retrospective analysis surveillance data	1991 - 1998	PC	General	PCI	35 - 44 y	MD	NP	NP	92	NP	NA	NA	1	1	1	1	1	1	1	1	8	Good
Boelle 2002	France	Retrospective analysis surveillance data	1991 - 1998	PC	General	PCI	45 - 64 y	MD	NP	NP	12	NP	NA	NA	1	1	1	1	1	1	1	1	8	Good
Boelle 2002	France	Retrospective analysis surveillance data	1991 - 1998	PC	General	PCI	65 + y	MD	NP	NP	10	NP	NA	NA	1	1	1	1	1	1	1	1	8	Good
Boelle 2002	France	Retrospective analysis surveillance data	1991 - 1998	PC	General	PCI	< 15 y	MD	NP	NP	5974	NP	NA	NA	1	1	1	1	1	1	1	1	8	Good
Boelle 2002	France	Retrospective analysis surveillance data	1991 - 1998	PC	General	PCI	15+ y	MD	NP	NP	128	NP	NA	NA	1	1	1	1	1	1	1	1	8	Good
Bonmarin 2005	France	Retrospective analysis hospital data	1997 - 2002	H	General	HI	All	C	NP	21179	5.8	NP	NA	NA	1	1	1	1	1	1	1	1	8	Good
Bonmarin 2005	France	Retrospective analysis hospital data	1997 - 2001	H	General	HI	< 16 y	C	NP	NP	21.5	NP	NA	NA	1	1	1	1	1	1	1	1	8	Good
Bonsignori 2007	Italy	Retrospective analysis surveillance and hospital data	1997 - 2003	H	General	CI	< 15 y	C	409472	344	12	8.97 - 15.35	NA	NA	1	1	1	1	1	1	1	1	8	Good	Complicated hospitalized cases
Bonsignori 2007	Italy	Retrospective analysis surveillance and hospital data	1997 - 2003	H	Varicella infections	CI	< 15 y	C	56406	344	609	545 - 674	NA	NA	1	1	1	1	1	1	1	1	8	Good	Annual incidence per 100,000 notified cases
Bonsignori 2007	Italy	Retrospective analysis surveillance and hospital data	1997 - 2003	H	General	CI-E	< 15 y	C	409472	56	1.96	0.6 - 3.31	NA	NA	1	1	1	1	1	1	1	1	8	Good
Bonsignori 2007	Italy	Retrospective analysis surveillance and hospital data	1997 - 2003	H	Varicella infections	CI-E	< 15 y	C	56406	56	99	0.73 - 1.25	NA	NA	1	1	1	1	1	1	1	1	8	Good	Annual incidence per 100,000 notified cases
Bonsignori 2007	Italy	Retrospective analysis surveillance and hospital data	1997 - 2003	H	General	CI-H	< 15 y	C	409472	12	0.42	0 - 1.04	NA	NA	1	1	1	1	1	1	1	1	8	Good
Bonsignori 2007	Italy	Retrospective analysis surveillance and hospital data	1997 - 2003	H	Varicella infections	CI-H	< 15 y	C	56406	12	21	9 - 33	NA	NA	1	1	1	1	1	1	1	1	8	Good	Annual incidence per 100,000 notified cases
Bonsignori 2007	Italy	Retrospective analysis surveillance and hospital data	1997 - 2003	H	General	CI-O	< 15 y	C	409472	7	0.24	0 - 0.73	NA	NA	1	1	1	1	1	1	1	1	8	Good
Bonsignori 2007	Italy	Retrospective analysis surveillance and hospital data	1997 - 2003	H	Varicella infections	CI-O	< 15 y	C	56406	7	12	3 - 21	NA	NA	1	1	1	1	1	1	1	1	8	Good	Annual incidence per 100,000 notified cases
Bonsignori 2007	Italy	Retrospective analysis surveillance and hospital data	1997 - 2003	H	General	CI-P	< 15 y	C	409472	111	3.87	1.97 - 5.78	NA	NA	1	1	1	1	1	1	1	1	8	Good
Bonsignori 2007	Italy	Retrospective analysis surveillance and hospital data	1997 - 2003	H	Varicella infections	CI-P	< 15 y	C	56406	111	196	160 - 233	NA	NA	1	1	1	1	1	1	1	1	8	Good	Annual incidence per 100,000 notified cases
Bonsignori 2007	Italy	Retrospective analysis surveillance and hospital data	1997 - 2003	H	General	CI-S	< 15 y	C	409472	60	2.09	INCORRECT	NA	NA	1	1	1	1	1	1	1	1	8	Good
Bonsignori 2007	Italy	Retrospective analysis surveillance and hospital data	1997 - 2003	H	Varicella infections	CI-S	< 15 y	C	56406	60	106	0.79 - 1.33	NA	NA	1	1	1	1	1	1	1	1	8	Good	Annual incidence per 100,000 notified cases
Bonsignori 2007	Italy	Retrospective analysis surveillance and hospital data	1997 - 2003	H	General	HI	< 15 y	C	409472	650	22.66	17.75 - 26.9	NA	NA	1	1	1	1	1	1	1	1	8	Good
Bonsignori 2007	Italy	Retrospective analysis surveillance and hospital data	1997 - 2003	H	Varicella infections	HI	< 15 y	C	56406	650	1152	1084 - 1241	NA	NA	1	1	1	1	1	1	1	1	8	Good	Annual incidence per 100,000 notified cases
Bonsignori 2007	Italy	Retrospective analysis surveillance and hospital data	1997 - 2003	PC	General	PCI	< 15 y	MD	409472	56406	1968	1925 - 2010	NA	NA	1	0	1	1	1	1	1	1	7	Acceptable	Information also available per separate year, sentinel surveillance
Bramley, 2000	UK (SCO)	Retrospective hospital discharges database	1981	H	General	HI	All	MD	NP	NP	3.3	NP	NA	NA	1	1	1	1	1	1	1	1	8	Good	age-specified in Table 3
Bramley, 2000	UK (SCO)	Retrospective hospital discharges database	1982	H	General	HI	All	MD	NP	NP	2.6	NP	NA	NA	1	1	1	1	1	1	1	1	8	Good
Bramley, 2000	UK (SCO)	Retrospective hospital discharges database	1983	H	General	HI	All	MD	NP	NP	4.4	NP	NA	NA	1	1	1	1	1	1	1	1	8	Good
Bramley, 2000	UK (SCO)	Retrospective hospital discharges database	1984	H	General	HI	All	MD	NP	NP	4.0	NP	NA	NA	1	1	1	1	1	1	1	1	8	Good
Bramley, 2000	UK (SCO)	Retrospective hospital discharges database	1985	H	General	HI	All	MD	NP	NP	4.6	NP	NA	NA	1	1	1	1	1	1	1	1	8	Good
Bramley, 2000	UK (SCO)	Retrospective hospital discharges database	1986	H	General	HI	All	MD	NP	NP	5.4	NP	NA	NA	1	1	1	1	1	1	1	1	8	Good
Bramley, 2000	UK (SCO)	Retrospective hospital discharges database	1987	H	General	HI	All	MD	NP	NP	4.1	NP	NA	NA	1	1	1	1	1	1	1	1	8	Good
Bramley, 2000	UK (SCO)	Retrospective hospital discharges database	1988	H	General	HI	All	MD	NP	NP	5.7	NP	NA	NA	1	1	1	1	1	1	1	1	8	Good
Bramley, 2000	UK (SCO)	Retrospective hospital discharges database	1989	H	General	HI	All	MD	NP	NP	7.7	NP	NA	NA	1	1	1	1	1	1	1	1	8	Good
Bramley, 2000	UK (SCO)	Retrospective hospital discharges database	1990	H	General	HI	All	MD	NP	NP	5.8	NP	NA	NA	1	1	1	1	1	1	1	1	8	Good
Bramley, 2000	UK (SCO)	Retrospective hospital discharges database	1991	H	General	HI	All	MD	NP	NP	7.8	NP	NA	NA	1	1	1	1	1	1	1	1	8	Good
Bramley, 2000	UK (SCO)	Retrospective hospital discharges database	1992	H	General	HI	All	MD	NP	NP	7.7	NP	NA	NA	1	1	1	1	1	1	1	1	8	Good
Bramley, 2000	UK (SCO)	Retrospective hospital discharges database	1993	H	General	HI	All	MD	NP	NP	8.4	NP	NA	NA	1	1	1	1	1	1	1	1	8	Good
Bramley, 2000	UK (SCO)	Retrospective hospital discharges database	1994	H	General	HI	All	MD	NP	NP	7.8	NP	NA	NA	1	1	1	1	1	1	1	1	8	Good
Bramley, 2000	UK (SCO)	Retrospective hospital discharges database	1995	H	General	HI	All	MD	NP	NP	9.4	NP	NA	NA	1	1	1	1	1	1	1	1	8	Good
Bramley, 2000	UK (SCO)	Retrospective hospital discharges database	1996	H	General	HI	All	MD	NP	NP	8.7	NP	NA	NA	1	1	1	1	1	1	1	1	8	Good
Bramley, 2000	UK (SCO)	Retrospective hospital discharges database	1997	H	General	HI	All	MD	NP	NP	9.1	NP	NA	NA	1	1	1	1	1	1	1	1	8	Good
Bramley, 2000	UK (SCO)	Retrospective hospital discharges database	1998	H	General	HI	All	MD	NP	NP	8.6	NP	NA	NA	1	1	1	1	1	1	1	1	8	Good
Bramley, 2000	UK (SCO)	Retrospective hospital discharges database	1989	H	General	HI	< 1 y	MD	NP	NP	71.6	NP	NA	NA	1	1	1	1	1	1	1	1	8	Good	only 10 last years extracted
Bramley, 2000	UK (SCO)	Retrospective hospital discharges database	1990	H	General	HI	< 1 y	MD	NP	NP	56.5	NP	NA	NA	1	1	1	1	1	1	1	1	8	Good	only 10 last years extracted
Bramley, 2000	UK (SCO)	Retrospective hospital discharges database	1991	H	General	HI	< 1 y	MD	NP	NP	83.4	NP	NA	NA	1	1	1	1	1	1	1	1	8	Good	only 10 last years extracted
Bramley, 2000	UK (SCO)	Retrospective hospital discharges database	1992	H	General	HI	< 1 y	MD	NP	NP	97.3	NP	NA	NA	1	1	1	1	1	1	1	1	8	Good	only 10 last years extracted
Bramley, 2000	UK (SCO)	Retrospective hospital discharges database	1993	H	General	HI	< 1 y	MD	NP	NP	99.6	NP	NA	NA	1	1	1	1	1	1	1	1	8	Good	only 10 last years extracted
Bramley, 2000	UK (SCO)	Retrospective hospital discharges database	1994	H	General	HI	< 1 y	MD	NP	NP	107.7	NP	NA	NA	1	1	1	1	1	1	1	1	8	Good	only 10 last years extracted
Bramley, 2000	UK (SCO)	Retrospective hospital discharges database	1995	H	General	HI	< 1 y	MD	NP	NP	77.7	NP	NA	NA	1	1	1	1	1	1	1	1	8	Good	only 10 last years extracted
Bramley, 2000	UK (SCO)	Retrospective hospital discharges database	1996	H	General	HI	< 1 y	MD	NP	NP	80.1	NP	NA	NA	1	1	1	1	1	1	1	1	8	Good	only 10 last years extracted
Bramley, 2000	UK (SCO)	Retrospective hospital discharges database	1997	H	General	HI	< 1 y	MD	NP	NP	125.0	NP	NA	NA	1	1	1	1	1	1	1	1	8	Good	only 10 last years extracted
Bramley, 2000	UK (SCO)	Retrospective hospital discharges database	1998	H	General	HI	< 1 y	MD	NP	NP	77.8	NP	NA	NA	1	1	1	1	1	1	1	1	8	Good	only 10 last years extracted
Bramley, 2000	UK (SCO)	Retrospective hospital discharges database	1989	H	General	HI	1 - 4 y	MD	NP	NP	36.0	NP	NA	NA	1	1	1	1	1	1	1	1	8	Good	only 10 last years extracted
Bramley, 2000	UK (SCO)	Retrospective hospital discharges database	1990	H	General	HI	1 - 4 y	MD	NP	NP	26.4	NP	NA	NA	1	1	1	1	1	1	1	1	8	Good	only 10 last years extracted
Bramley, 2000	UK (SCO)	Retrospective hospital discharges database	1991	H	General	HI	1 - 4 y	MD	NP	NP	36.7	NP	NA	NA	1	1	1	1	1	1	1	1	8	Good	only 10 last years extracted
Bramley, 2000	UK (SCO)	Retrospective hospital discharges database	1992	H	General	HI	1 - 4 y	MD	NP	NP	43.1	NP	NA	NA	1	1	1	1	1	1	1	1	8	Good	only 10 last years extracted
Bramley, 2000	UK (SCO)	Retrospective hospital discharges database	1993	H	General	HI	1 - 4 y	MD	NP	NP	39.6	NP	NA	NA	1	1	1	1	1	1	1	1	8	Good	only 10 last years extracted
Bramley, 2000	UK (SCO)	Retrospective hospital discharges database	1994	H	General	HI	1 - 4 y	MD	NP	NP	39.4	NP	NA	NA	1	1	1	1	1	1	1	1	8	Good	only 10 last years extracted
Bramley, 2000	UK (SCO)	Retrospective hospital discharges database	1995	H	General	HI	1 - 4 y	MD	NP	NP	67.8	NP	NA	NA	1	1	1	1	1	1	1	1	8	Good	only 10 last years extracted
Bramley, 2000	UK (SCO)	Retrospective hospital discharges database	1996	H	General	HI	1 - 4 y	MD	NP	NP	63.9	NP	NA	NA	1	1	1	1	1	1	1	1	8	Good	only 10 last years extracted
Bramley, 2000	UK (SCO)	Retrospective hospital discharges database	1997	H	General	HI	1 - 4 y	MD	NP	NP	47.0	NP	NA	NA	1	1	1	1	1	1	1	1	8	Good	only 10 last years extracted
Bramley, 2000	UK (SCO)	Retrospective hospital discharges database	1998	H	General	HI	1 - 4 y	MD	NP	NP	54.3	NP	NA	NA	1	1	1	1	1	1	1	1	8	Good	only 10 last years extracted
Bramley, 2000	UK (SCO)	Retrospective hospital discharges database	1989	H	General	HI	5 - 14 y	MD	NP	NP	13.3	NP	NA	NA	1	1	1	1	1	1	1	1	8	Good	only 10 last years extracted
Bramley, 2000	UK (SCO)	Retrospective hospital discharges database	1990	H	General	HI	5 - 14 y	MD	NP	NP	9.0	NP	NA	NA	1	1	1	1	1	1	1	1	8	Good	only 10 last years extracted
Bramley, 2000	UK (SCO)	Retrospective hospital discharges database	1991	H	General	HI	5 - 14 y	MD	NP	NP	11.7	NP	NA	NA	1	1	1	1	1	1	1	1	8	Good	only 10 last years extracted
Bramley, 2000	UK (SCO)	Retrospective hospital discharges database	1992	H	General	HI	5 - 14 y	MD	NP	NP	8.0	NP	NA	NA	1	1	1	1	1	1	1	1	8	Good	only 10 last years extracted
Bramley, 2000	UK (SCO)	Retrospective hospital discharges database	1993	H	General	HI	5 - 14 y	MD	NP	NP	11.4	NP	NA	NA	1	1	1	1	1	1	1	1	8	Good	only 10 last years extracted
Bramley, 2000	UK (SCO)	Retrospective hospital discharges database	1994	H	General	HI	5 - 14 y	MD	NP	NP	8.6	NP	NA	NA	1	1	1	1	1	1	1	1	8	Good	only 10 last years extracted
Bramley, 2000	UK (SCO)	Retrospective hospital discharges database	1995	H	General	HI	5 - 14 y	MD	NP	NP	10.5	NP	NA	NA	1	1	1	1	1	1	1	1	8	Good	only 10 last years extracted
Bramley, 2000	UK (SCO)	Retrospective hospital discharges database	1996	H	General	HI	5 - 14 y	MD	NP	NP	6.6	NP	NA	NA	1	1	1	1	1	1	1	1	8	Good	only 10 last years extracted
Bramley, 2000	UK (SCO)	Retrospective hospital discharges database	1997	H	General	HI	5 - 14 y	MD	NP	NP	8.0	NP	NA	NA	1	1	1	1	1	1	1	1	8	Good	only 10 last years extracted
Bramley, 2000	UK (SCO)	Retrospective hospital discharges database	1998	H	General	HI	5 - 14 y	MD	NP	NP	9.7	NP	NA	NA	1	1	1	1	1	1	1	1	8	Good	only 10 last years extracted
Bramley, 2000	UK (SCO)	Retrospective hospital discharges database	1989	H	General	HI	15 - 24 y	MD	NP	NP	7.7	NP	NA	NA	1	1	1	1	1	1	1	1	8	Good	only 10 last years extracted
Bramley, 2000	UK (SCO)	Retrospective hospital discharges database	1990	H	General	HI	15 - 24 y	MD	NP	NP	6.1	NP	NA	NA	1	1	1	1	1	1	1	1	8	Good	only 10 last years extracted
Bramley, 2000	UK (SCO)	Retrospective hospital discharges database	1991	H	General	HI	15 - 24 y	MD	NP	NP	6.9	NP	NA	NA	1	1	1	1	1	1	1	1	8	Good	only 10 last years extracted
Bramley, 2000	UK (SCO)	Retrospective hospital discharges database	1992	H	General	HI	15 - 24 y	MD	NP	NP	5.2	NP	NA	NA	1	1	1	1	1	1	1	1	8	Good	only 10 last years extracted
Bramley, 2000	UK (SCO)	Retrospective hospital discharges database	1993	H	General	HI	15 - 24 y	MD	NP	NP	8.5	NP	NA	NA	1	1	1	1	1	1	1	1	8	Good	only 10 last years extracted
Bramley, 2000	UK (SCO)	Retrospective hospital discharges database	1994	H	General	HI	15 - 24 y	MD	NP	NP	5.4	NP	NA	NA	1	1	1	1	1	1	1	1	8	Good	only 10 last years extracted
Bramley, 2000	UK (SCO)	Retrospective hospital discharges database	1995	H	General	HI	15 - 24 y	MD	NP	NP	3.8	NP	NA	NA	1	1	1	1	1	1	1	1	8	Good	only 10 last years extracted
Bramley, 2000	UK (SCO)	Retrospective hospital discharges database	1996	H	General	HI	15 - 24 y	MD	NP	NP	4.4	NP	NA	NA	1	1	1	1	1	1	1	1	8	Good	only 10 last years extracted
Bramley, 2000	UK (SCO)	Retrospective hospital discharges database	1997	H	General	HI	15 - 24 y	MD	NP	NP	4.6	NP	NA	NA	1	1	1	1	1	1	1	1	8	Good	only 10 last years extracted
Bramley, 2000	UK (SCO)	Retrospective hospital discharges database	1998	H	General	HI	15 - 24 y	MD	NP	NP	2.8	NP	NA	NA	1	1	1	1	1	1	1	1	8	Good	only 10 last years extracted
Bramley, 2000	UK (SCO)	Retrospective hospital discharges database	1989	H	General	HI	25 - 34 y	MD	NP	NP	5.3	NP	NA	NA	1	1	1	1	1	1	1	1	8	Good	only 10 last years extracted
Bramley, 2000	UK (SCO)	Retrospective hospital discharges database	1990	H	General	HI	25 - 34 y	MD	NP	NP	4.8	NP	NA	NA	1	1	1	1	1	1	1	1	8	Good	only 10 last years extracted
Bramley, 2000	UK (SCO)	Retrospective hospital discharges database	1991	H	General	HI	25 - 34 y	MD	NP	NP	8.0	NP	NA	NA	1	1	1	1	1	1	1	1	8	Good	only 10 last years extracted
Bramley, 2000	UK (SCO)	Retrospective hospital discharges database	1992	H	General	HI	25 - 34 y	MD	NP	NP	7.1	NP	NA	NA	1	1	1	1	1	1	1	1	8	Good	only 10 last years extracted
Bramley, 2000	UK (SCO)	Retrospective hospital discharges database	1993	H	General	HI	25 - 34 y	MD	NP	NP	7.2	NP	NA	NA	1	1	1	1	1	1	1	1	8	Good	only 10 last years extracted
Bramley, 2000	UK (SCO)	Retrospective hospital discharges database	1994	H	General	HI	25 - 34 y	MD	NP	NP	8.1	NP	NA	NA	1	1	1	1	1	1	1	1	8	Good	only 10 last years extracted
Bramley, 2000	UK (SCO)	Retrospective hospital discharges database	1995	H	General	HI	25 - 34 y	MD	NP	NP	9.6	NP	NA	NA	1	1	1	1	1	1	1	1	8	Good	only 10 last years extracted
Bramley, 2000	UK (SCO)	Retrospective hospital discharges database	1996	H	General	HI	25 - 34 y	MD	NP	NP	8.0	NP	NA	NA	1	1	1	1	1	1	1	1	8	Good	only 10 last years extracted
Bramley, 2000	UK (SCO)	Retrospective hospital discharges database	1997	H	General	HI	25 - 34 y	MD	NP	NP	11.0	NP	NA	NA	1	1	1	1	1	1	1	1	8	Good	only 10 last years extracted
Bramley, 2000	UK (SCO)	Retrospective hospital discharges database	1998	H	General	HI	25 - 34 y	MD	NP	NP	8.7	NP	NA	NA	1	1	1	1	1	1	1	1	8	Good	only 10 last years extracted
Bramley, 2000	UK (SCO)	Retrospective hospital discharges database	1989	H	General	HI	35 - 44 y	MD	NP	NP	1.8	NP	NA	NA	1	1	1	1	1	1	1	1	8	Good	only 10 last years extracted
Bramley, 2000	UK (SCO)	Retrospective hospital discharges database	1990	H	General	HI	35 - 44 y	MD	NP	NP	0.4	NP	NA	NA	1	1	1	1	1	1	1	1	8	Good	only 10 last years extracted
Bramley, 2000	UK (SCO)	Retrospective hospital discharges database	1991	H	General	HI	35 - 44 y	MD	NP	NP	1.3	NP	NA	NA	1	1	1	1	1	1	1	1	8	Good	only 10 last years extracted
Bramley, 2000	UK (SCO)	Retrospective hospital discharges database	1992	H	General	HI	35 - 44 y	MD	NP	NP	1.9	NP	NA	NA	1	1	1	1	1	1	1	1	8	Good	only 10 last years extracted
Bramley, 2000	UK (SCO)	Retrospective hospital discharges database	1993	H	General	HI	35 - 44 y	MD	NP	NP	1.7	NP	NA	NA	1	1	1	1	1	1	1	1	8	Good	only 10 last years extracted
Bramley, 2000	UK (SCO)	Retrospective hospital discharges database	1994	H	General	HI	35 - 44 y	MD	NP	NP	1.1	NP	NA	NA	1	1	1	1	1	1	1	1	8	Good	only 10 last years extracted
Bramley, 2000	UK (SCO)	Retrospective hospital discharges database	1995	H	General	HI	35 - 44 y	MD	NP	NP	2.1	NP	NA	NA	1	1	1	1	1	1	1	1	8	Good	only 10 last years extracted
Bramley, 2000	UK (SCO)	Retrospective hospital discharges database	1996	H	General	HI	35 - 44 y	MD	NP	NP	1.9	NP	NA	NA	1	1	1	1	1	1	1	1	8	Good	only 10 last years extracted
Bramley, 2000	UK (SCO)	Retrospective hospital discharges database	1997	H	General	HI	35 - 44 y	MD	NP	NP	2.6	NP	NA	NA	1	1	1	1	1	1	1	1	8	Good	only 10 last years extracted
Bramley, 2000	UK (SCO)	Retrospective hospital discharges database	1998	H	General	HI	35 - 44 y	MD	NP	NP	3.6	NP	NA	NA	1	1	1	1	1	1	1	1	8	Good	only 10 last years extracted
Bramley, 2000	UK (SCO)	Retrospective hospital discharges database	1989	H	General	HI	45 - 64 y	MD	NP	NP	0.8	NP	NA	NA	1	1	1	1	1	1	1	1	8	Good	only 10 last years extracted
Bramley, 2000	UK (SCO)	Retrospective hospital discharges database	1990	H	General	HI	45 - 64 y	MD	NP	NP	0.4	NP	NA	NA	1	1	1	1	1	1	1	1	8	Good	only 10 last years extracted
Bramley, 2000	UK (SCO)	Retrospective hospital discharges database	1991	H	General	HI	45 - 64 y	MD	NP	NP	0.2	NP	NA	NA	1	1	1	1	1	1	1	1	8	Good	only 10 last years extracted
Bramley, 2000	UK (SCO)	Retrospective hospital discharges database	1992	H	General	HI	45 - 64 y	MD	NP	NP	0.9	NP	NA	NA	1	1	1	1	1	1	1	1	8	Good	only 10 last years extracted
Bramley, 2000	UK (SCO)	Retrospective hospital discharges database	1993	H	General	HI	45 - 64 y	MD	NP	NP	0.2	NP	NA	NA	1	1	1	1	1	1	1	1	8	Good	only 10 last years extracted
Bramley, 2000	UK (SCO)	Retrospective hospital discharges database	1994	H	General	HI	45 - 64 y	MD	NP	NP	0.7	NP	NA	NA	1	1	1	1	1	1	1	1	8	Good	only 10 last years extracted
Bramley, 2000	UK (SCO)	Retrospective hospital discharges database	1995	H	General	HI	45 - 64 y	MD	NP	NP	0.4	NP	NA	NA	1	1	1	1	1	1	1	1	8	Good	only 10 last years extracted
Bramley, 2000	UK (SCO)	Retrospective hospital discharges database	1996	H	General	HI	45 - 64 y	MD	NP	NP	1.0	NP	NA	NA	1	1	1	1	1	1	1	1	8	Good	only 10 last years extracted
Bramley, 2000	UK (SCO)	Retrospective hospital discharges database	1997	H	General	HI	45 - 64 y	MD	NP	NP	1.1	NP	NA	NA	1	1	1	1	1	1	1	1	8	Good	only 10 last years extracted
Bramley, 2000	UK (SCO)	Retrospective hospital discharges database	1998	H	General	HI	45 - 64 y	MD	NP	NP	0.7	NP	NA	NA	1	1	1	1	1	1	1	1	8	Good	only 10 last years extracted
Bramley, 2000	UK (SCO)	Retrospective hospital discharges database	1989	H	General	HI	65+ y	MD	NP	NP	0.7	NP	NA	NA	1	1	1	1	1	1	1	1	8	Good	only 10 last years extracted
Bramley, 2000	UK (SCO)	Retrospective hospital discharges database	1990	H	General	HI	65+ y	MD	NP	NP	1.0	NP	NA	NA	1	1	1	1	1	1	1	1	8	Good	only 10 last years extracted
Bramley, 2000	UK (SCO)	Retrospective hospital discharges database	1991	H	General	HI	65+ y	MD	NP	NP	0.5	NP	NA	NA	1	1	1	1	1	1	1	1	8	Good	only 10 last years extracted
Bramley, 2000	UK (SCO)	Retrospective hospital discharges database	1992	H	General	HI	65+ y	MD	NP	NP	0.6	NP	NA	NA	1	1	1	1	1	1	1	1	8	Good	only 10 last years extracted
Bramley, 2000	UK (SCO)	Retrospective hospital discharges database	1993	H	General	HI	65+ y	MD	NP	NP	1.6	NP	NA	NA	1	1	1	1	1	1	1	1	8	Good	only 10 last years extracted
Bramley, 2000	UK (SCO)	Retrospective hospital discharges database	1994	H	General	HI	65+ y	MD	NP	NP	0.9	NP	NA	NA	1	1	1	1	1	1	1	1	8	Good	only 10 last years extracted
Bramley, 2000	UK (SCO)	Retrospective hospital discharges database	1995	H	General	HI	65+ y	MD	NP	NP	0.8	NP	NA	NA	1	1	1	1	1	1	1	1	8	Good	only 10 last years extracted
Bramley, 2000	UK (SCO)	Retrospective hospital discharges database	1996	H	General	HI	65+ y	MD	NP	NP	0.8	NP	NA	NA	1	1	1	1	1	1	1	1	8	Good	only 10 last years extracted
Bramley, 2000	UK (SCO)	Retrospective hospital discharges database	1997	H	General	HI	65+ y	MD	NP	NP	2.2	NP	NA	NA	1	1	1	1	1	1	1	1	8	Good	only 10 last years extracted
Bramley, 2000	UK (SCO)	Retrospective hospital discharges database	1998	H	General	HI	65+ y	MD	NP	NP	1.4	NP	NA	NA	1	1	1	1	1	1	1	1	8	Good	only 10 last years extracted
Bramley, 2000	UK (SCO)	Retrospective mortality register	1981-1998	C	General	M	0 y	MD	NP	0	NP	NP	NA	NA	1	1	1	1	1	1	1	1	8	Good	NB: whole period, not per year, table 6
Bramley, 2000	UK (SCO)	Retrospective mortality register	1981-1998	C	General	M	1 - 4 y	MD	NP	3	NP	NP	NA	NA	1	1	1	1	1	1	1	1	8	Good
Bramley, 2000	UK (SCO)	Retrospective mortality register	1981-1998	C	General	M	5 - 9 y	MD	NP	7	NP	NP	NA	NA	1	1	1	1	1	1	1	1	8	Good
Bramley, 2000	UK (SCO)	Retrospective mortality register	1981-1998	C	General	M	10 - 14 y	MD	NP	2	NP	NP	NA	NA	1	1	1	1	1	1	1	1	8	Good
Bramley, 2000	UK (SCO)	Retrospective mortality register	1981-1998	C	General	M	15 - 24 y	MD	NP	3	NP	NP	NA	NA	1	1	1	1	1	1	1	1	8	Good
Bramley, 2000	UK (SCO)	Retrospective mortality register	1981-1998	C	General	M	25 - 34 y	MD	NP	5	NP	NP	NA	NA	1	1	1	1	1	1	1	1	8	Good
Bramley, 2000	UK (SCO)	Retrospective mortality register	1981-1998	C	General	M	35 - 44 y	MD	NP	4	NP	NP	NA	NA	1	1	1	1	1	1	1	1	8	Good
Bramley, 2000	UK (SCO)	Retrospective mortality register	1981-1998	C	General	M	45 - 65 y	MD	NP	5	NP	NP	NA	NA	1	1	1	1	1	1	1	1	8	Good
Bramley, 2000	UK (SCO)	Retrospective mortality register	1981-1998	C	General	M	65+ y	MD	NP	15	NP	NP	NA	NA	1	1	1	1	1	1	1	1	8	Good
Bramley, 2000	UK (SCO)	Retrospective mortality register	1981-1998	C	General	M	All	MD	NP	44	NP	NP	NA	NA	1	1	1	1	1	1	1	1	8	Good
Bramley, 2000	UK (SCO)	Retrospective notification data	1989	PC/H	General	VI	All	MD	NP	NP	844	NP	NA	NA	1	1	1	1	1	1	1	1	8	Good
Bramley, 2000	UK (SCO)	Retrospective notification data	1990	PC/H	General	VI	All	MD	NP	NP	543	NP	NA	NA	1	1	1	1	1	1	1	1	8	Good	age-specified in table 1
Bramley, 2000	UK (SCO)	Retrospective notification data	1991	PC/H	General	VI	All	MD	NP	NP	832	NP	NA	NA	1	1	1	1	1	1	1	1	8	Good
Bramley, 2000	UK (SCO)	Retrospective notification data	1992	PC/H	General	VI	All	MD	NP	NP	708	NP	NA	NA	1	1	1	1	1	1	1	1	8	Good
Bramley, 2000	UK (SCO)	Retrospective notification data	1993	PC/H	General	VI	All	MD	NP	NP	892	NP	NA	NA	1	1	1	1	1	1	1	1	8	Good
Bramley, 2000	UK (SCO)	Retrospective notification data	1994	PC/H	General	VI	All	MD	NP	NP	734	NP	NA	NA	1	1	1	1	1	1	1	1	8	Good
Bramley, 2000	UK (SCO)	Retrospective notification data	1995	PC/H	General	VI	All	MD	NP	NP	706	NP	NA	NA	1	1	1	1	1	1	1	1	8	Good
Bramley, 2000	UK (SCO)	Retrospective notification data	1996	PC/H	General	VI	All	MD	NP	NP	657	NP	NA	NA	1	1	1	1	1	1	1	1	8	Good
Bramley, 2000	UK (SCO)	Retrospective notification data	1997	PC/H	General	VI	All	MD	NP	NP	777	NP	NA	NA	1	1	1	1	1	1	1	1	8	Good
Bramley, 2000	UK (SCO)	Retrospective notification data	1998	PC/H	General	VI	All	MD	NP	NP	716	NP	NA	NA	1	1	1	1	1	1	1	1	8	Good
Bramley, 2000	UK (SCO)	Retrospective GP sentinel surveillance	1996	PC	General	PCI	All	MD	NP	NP	457	NP	NA	NA	1	1	1	1	1	1	1	1	8	Good	age-specified in Table 2
Bramley, 2000	UK (SCO)	Retrospective GP sentinel surveillance	1997	PC	General	PCI	All	MD	NP	NP	464	NP	NA	NA	1	1	1	1	1	1	1	1	8	Good
Bramley, 2000	UK (SCO)	Retrospective GP sentinel surveillance	1998	PC	General	PCI	All	MD	NP	NP	435	NP	NA	NA	1	1	1	1	1	1	1	1	8	Good
Bramley, 2000	UK (SCO)	Retrospective GP sentinel surveillance	1996	PC	General	PCI	< 1 y	MD	NP	NP	2060	NP	NA	NA	1	1	1	1	1	1	1	1	8	Good
Bramley, 2000	UK (SCO)	Retrospective GP sentinel surveillance	1997	PC	General	PCI	< 1 y	MD	NP	NP	2464	NP	NA	NA	1	1	1	1	1	1	1	1	8	Good
Bramley, 2000	UK (SCO)	Retrospective GP sentinel surveillance	1998	PC	General	PCI	< 1 y	MD	NP	NP	2133	NP	NA	NA	1	1	1	1	1	1	1	1	8	Good
Bramley, 2000	UK (SCO)	Retrospective GP sentinel surveillance	1996	PC	General	PCI	1 - 4 y	MD	NP	NP	4241	NP	NA	NA	1	1	1	1	1	1	1	1	8	Good
Bramley, 2000	UK (SCO)	Retrospective GP sentinel surveillance	1997	PC	General	PCI	1 - 4 y	MD	NP	NP	4261	NP	NA	NA	1	1	1	1	1	1	1	1	8	Good
Bramley, 2000	UK (SCO)	Retrospective GP sentinel surveillance	1998	PC	General	PCI	1 - 4 y	MD	NP	NP	4227	NP	NA	NA	1	1	1	1	1	1	1	1	8	Good
Bramley, 2000	UK (SCO)	Retrospective GP sentinel surveillance	1996	PC	General	PCI	5 - 14 y	MD	NP	NP	953	NP	NA	NA	1	1	1	1	1	1	1	1	8	Good
Bramley, 2000	UK (SCO)	Retrospective GP sentinel surveillance	1997	PC	General	PCI	5 - 14 y	MD	NP	NP	987	NP	NA	NA	1	1	1	1	1	1	1	1	8	Good
Bramley, 2000	UK (SCO)	Retrospective GP sentinel surveillance	1998	PC	General	PCI	5 - 14 y	MD	NP	NP	911	NP	NA	NA	1	1	1	1	1	1	1	1	8	Good
Bramley, 2000	UK (SCO)	Retrospective GP sentinel surveillance	1996	PC	General	PCI	15 - 24 y	MD	NP	NP	319	NP	NA	NA	1	1	1	1	1	1	1	1	8	Good
Bramley, 2000	UK (SCO)	Retrospective GP sentinel surveillance	1997	PC	General	PCI	15 - 24 y	MD	NP	NP	256	NP	NA	NA	1	1	1	1	1	1	1	1	8	Good
Bramley, 2000	UK (SCO)	Retrospective GP sentinel surveillance	1998	PC	General	PCI	15 - 24 y	MD	NP	NP	211	NP	NA	NA	1	1	1	1	1	1	1	1	8	Good
Bramley, 2000	UK (SCO)	Retrospective GP sentinel surveillance	1996	PC	General	PCI	25 - 44 y	MD	NP	NP	182	NP	NA	NA	1	1	1	1	1	1	1	1	8	Good
Bramley, 2000	UK (SCO)	Retrospective GP sentinel surveillance	1997	PC	General	PCI	25 - 44 y	MD	NP	NP	217	NP	NA	NA	1	1	1	1	1	1	1	1	8	Good
Bramley, 2000	UK (SCO)	Retrospective GP sentinel surveillance	1998	PC	General	PCI	25 - 44 y	MD	NP	NP	190	NP	NA	NA	1	1	1	1	1	1	1	1	8	Good
Bramley, 2000	UK (SCO)	Retrospective GP sentinel surveillance	1996	PC	General	PCI	45 - 64 y	MD	NP	NP	44	NP	NA	NA	1	1	1	1	1	1	1	1	8	Good
Bramley, 2000	UK (SCO)	Retrospective GP sentinel surveillance	1997	PC	General	PCI	45 - 64 y	MD	NP	NP	24	NP	NA	NA	1	1	1	1	1	1	1	1	8	Good
Bramley, 2000	UK (SCO)	Retrospective GP sentinel surveillance	1998	PC	General	PCI	45 - 64 y	MD	NP	NP	36	NP	NA	NA	1	1	1	1	1	1	1	1	8	Good
Bramley, 2000	UK (SCO)	Retrospective GP sentinel surveillance	1996	PC	General	PCI	65+ y	MD	NP	NP	23	NP	NA	NA	1	1	1	1	1	1	1	1	8	Good
Bramley, 2000	UK (SCO)	Retrospective GP sentinel surveillance	1997	PC	General	PCI	65+ y	MD	NP	NP	13	NP	NA	NA	1	1	1	1	1	1	1	1	8	Good
Bramley, 2000	UK (SCO)	Retrospective GP sentinel surveillance	1998	PC	General	PCI	65+ y	MD	NP	NP	12	NP	NA	NA	1	1	1	1	1	1	1	1	8	Good
Bramley, 2000	UK (SCO)	Retrospective notification data	1989	PC/H	General	VI	< 1 y	MD	NP	NP	1897	NP	NA	NA	1	1	1	1	1	1	1	1	8	Good
Bramley, 2000	UK (SCO)	Retrospective notification data	1990	PC/H	General	VI	< 1 y	MD	NP	NP	1453	NP	NA	NA	1	1	1	1	1	1	1	1	8	Good
Bramley, 2000	UK (SCO)	Retrospective notification data	1991	PC/H	General	VI	< 1 y	MD	NP	NP	2457	NP	NA	NA	1	1	1	1	1	1	1	1	8	Good
Bramley, 2000	UK (SCO)	Retrospective notification data	1992	PC/H	General	VI	< 1 y	MD	NP	NP	2074	NP	NA	NA	1	1	1	1	1	1	1	1	8	Good
Bramley, 2000	UK (SCO)	Retrospective notification data	1993	PC/H	General	VI	< 1 y	MD	NP	NP	3079	NP	NA	NA	1	1	1	1	1	1	1	1	8	Good
Bramley, 2000	UK (SCO)	Retrospective notification data	1994	PC/H	General	VI	< 1 y	MD	NP	NP	2824	NP	NA	NA	1	1	1	1	1	1	1	1	8	Good
Bramley, 2000	UK (SCO)	Retrospective notification data	1995	PC/H	General	VI	< 1 y	MD	NP	NP	2968	NP	NA	NA	1	1	1	1	1	1	1	1	8	Good
Bramley, 2000	UK (SCO)	Retrospective notification data	1996	PC/H	General	VI	< 1 y	MD	NP	NP	2692	NP	NA	NA	1	1	1	1	1	1	1	1	8	Good
Bramley, 2000	UK (SCO)	Retrospective notification data	1997	PC/H	General	VI	< 1 y	MD	NP	NP	3503	NP	NA	NA	1	1	1	1	1	1	1	1	8	Good
Bramley, 2000	UK (SCO)	Retrospective notification data	1998	PC/H	General	VI	< 1 y	MD	NP	NP	3217	NP	NA	NA	1	1	1	1	1	1	1	1	8	Good
Bramley, 2000	UK (SCO)	Retrospective notification data	1989	PC/H	General	VI	1 - 4 y	MD	NP	NP	4451	NP	NA	NA	1	1	1	1	1	1	1	1	8	Good
Bramley, 2000	UK (SCO)	Retrospective notification data	1990	PC/H	General	VI	1 - 4 y	MD	NP	NP	3145	NP	NA	NA	1	1	1	1	1	1	1	1	8	Good
Bramley, 2000	UK (SCO)	Retrospective notification data	1991	PC/H	General	VI	1 - 4 y	MD	NP	NP	5192	NP	NA	NA	1	1	1	1	1	1	1	1	8	Good
Bramley, 2000	UK (SCO)	Retrospective notification data	1992	PC/H	General	VI	1 - 4 y	MD	NP	NP	4780	NP	NA	NA	1	1	1	1	1	1	1	1	8	Good
Bramley, 2000	UK (SCO)	Retrospective notification data	1993	PC/H	General	VI	1 - 4 y	MD	NP	NP	6239	NP	NA	NA	1	1	1	1	1	1	1	1	8	Good
Bramley, 2000	UK (SCO)	Retrospective notification data	1994	PC/H	General	VI	1 - 4 y	MD	NP	NP	5469	NP	NA	NA	1	1	1	1	1	1	1	1	8	Good
Bramley, 2000	UK (SCO)	Retrospective notification data	1995	PC/H	General	VI	1 - 4 y	MD	NP	NP	5352	NP	NA	NA	1	1	1	1	1	1	1	1	8	Good
Bramley, 2000	UK (SCO)	Retrospective notification data	1996	PC/H	General	VI	1 - 4 y	MD	NP	NP	5141	NP	NA	NA	1	1	1	1	1	1	1	1	8	Good
Bramley, 2000	UK (SCO)	Retrospective notification data	1997	PC/H	General	VI	1 - 4 y	MD	NP	NP	6344	NP	NA	NA	1	1	1	1	1	1	1	1	8	Good
Bramley, 2000	UK (SCO)	Retrospective notification data	1998	PC/H	General	VI	1 - 4 y	MD	NP	NP	6031	NP	NA	NA	1	1	1	1	1	1	1	1	8	Good
Bramley, 2000	UK (SCO)	Retrospective notification data	1989	PC/H	General	VI	5 - 14 y	MD	NP	NP	2780	NP	NA	NA	1	1	1	1	1	1	1	1	8	Good
Bramley, 2000	UK (SCO)	Retrospective notification data	1990	PC/H	General	VI	5 - 14 y	MD	NP	NP	1638	NP	NA	NA	1	1	1	1	1	1	1	1	8	Good
Bramley, 2000	UK (SCO)	Retrospective notification data	1991	PC/H	General	VI	5 - 14 y	MD	NP	NP	2326	NP	NA	NA	1	1	1	1	1	1	1	1	8	Good
Bramley, 2000	UK (SCO)	Retrospective notification data	1992	PC/H	General	VI	5 - 14 y	MD	NP	NP	1852	NP	NA	NA	1	1	1	1	1	1	1	1	8	Good
Bramley, 2000	UK (SCO)	Retrospective notification data	1993	PC/H	General	VI	5 - 14 y	MD	NP	NP	2167	NP	NA	NA	1	1	1	1	1	1	1	1	8	Good
Bramley, 2000	UK (SCO)	Retrospective notification data	1994	PC/H	General	VI	5 - 14 y	MD	NP	NP	1646	NP	NA	NA	1	1	1	1	1	1	1	1	8	Good
Bramley, 2000	UK (SCO)	Retrospective notification data	1995	PC/H	General	VI	5 - 14 y	MD	NP	NP	1541	NP	NA	NA	1	1	1	1	1	1	1	1	8	Good
Bramley, 2000	UK (SCO)	Retrospective notification data	1996	PC/H	General	VI	5 - 14 y	MD	NP	NP	1381	NP	NA	NA	1	1	1	1	1	1	1	1	8	Good
Bramley, 2000	UK (SCO)	Retrospective notification data	1997	PC/H	General	VI	5 - 14 y	MD	NP	NP	1589	NP	NA	NA	1	1	1	1	1	1	1	1	8	Good
Bramley, 2000	UK (SCO)	Retrospective notification data	1998	PC/H	General	VI	5 - 14 y	MD	NP	NP	1407	NP	NA	NA	1	1	1	1	1	1	1	1	8	Good
Bramley, 2000	UK (SCO)	Retrospective notification data	1989	PC/H	General	VI	15 - 24 y	MD	NP	NP	611	NP	NA	NA	1	1	1	1	1	1	1	1	8	Good
Bramley, 2000	UK (SCO)	Retrospective notification data	1990	PC/H	General	VI	15 - 24 y	MD	NP	NP	369	NP	NA	NA	1	1	1	1	1	1	1	1	8	Good
Bramley, 2000	UK (SCO)	Retrospective notification data	1991	PC/H	General	VI	15 - 24 y	MD	NP	NP	513	NP	NA	NA	1	1	1	1	1	1	1	1	8	Good
Bramley, 2000	UK (SCO)	Retrospective notification data	1992	PC/H	General	VI	15 - 24 y	MD	NP	NP	389	NP	NA	NA	1	1	1	1	1	1	1	1	8	Good
Bramley, 2000	UK (SCO)	Retrospective notification data	1993	PC/H	General	VI	15 - 24 y	MD	NP	NP	475	NP	NA	NA	1	1	1	1	1	1	1	1	8	Good
Bramley, 2000	UK (SCO)	Retrospective notification data	1994	PC/H	General	VI	15 - 24 y	MD	NP	NP	339	NP	NA	NA	1	1	1	1	1	1	1	1	8	Good
Bramley, 2000	UK (SCO)	Retrospective notification data	1995	PC/H	General	VI	15 - 24 y	MD	NP	NP	284	NP	NA	NA	1	1	1	1	1	1	1	1	8	Good
Bramley, 2000	UK (SCO)	Retrospective notification data	1996	PC/H	General	VI	15 - 24 y	MD	NP	NP	240	NP	NA	NA	1	1	1	1	1	1	1	1	8	Good
Bramley, 2000	UK (SCO)	Retrospective notification data	1997	PC/H	General	VI	15 - 24 y	MD	NP	NP	234	NP	NA	NA	1	1	1	1	1	1	1	1	8	Good
Bramley, 2000	UK (SCO)	Retrospective notification data	1998	PC/H	General	VI	15 - 24 y	MD	NP	NP	197	NP	NA	NA	1	1	1	1	1	1	1	1	8	Good
Bramley, 2000	UK (SCO)	Retrospective notification data	1989	PC/H	General	VI	25 - 34 y	MD	NP	NP	281	NP	NA	NA	1	1	1	1	1	1	1	1	8	Good
Bramley, 2000	UK (SCO)	Retrospective notification data	1990	PC/H	General	VI	25 - 34 y	MD	NP	NP	181	NP	NA	NA	1	1	1	1	1	1	1	1	8	Good
Bramley, 2000	UK (SCO)	Retrospective notification data	1991	PC/H	General	VI	25 - 34 y	MD	NP	NP	326	NP	NA	NA	1	1	1	1	1	1	1	1	8	Good
Bramley, 2000	UK (SCO)	Retrospective notification data	1992	PC/H	General	VI	25 - 34 y	MD	NP	NP	288	NP	NA	NA	1	1	1	1	1	1	1	1	8	Good
Bramley, 2000	UK (SCO)	Retrospective notification data	1993	PC/H	General	VI	25 - 34 y	MD	NP	NP	391	NP	NA	NA	1	1	1	1	1	1	1	1	8	Good
Bramley, 2000	UK (SCO)	Retrospective notification data	1994	PC/H	General	VI	25 - 34 y	MD	NP	NP	307	NP	NA	NA	1	1	1	1	1	1	1	1	8	Good
Bramley, 2000	UK (SCO)	Retrospective notification data	1995	PC/H	General	VI	25 - 34 y	MD	NP	NP	301	NP	NA	NA	1	1	1	1	1	1	1	1	8	Good
Bramley, 2000	UK (SCO)	Retrospective notification data	1996	PC/H	General	VI	25 - 34 y	MD	NP	NP	268	NP	NA	NA	1	1	1	1	1	1	1	1	8	Good
Bramley, 2000	UK (SCO)	Retrospective notification data	1997	PC/H	General	VI	25 - 34 y	MD	NP	NP	298	NP	NA	NA	1	1	1	1	1	1	1	1	8	Good
Bramley, 2000	UK (SCO)	Retrospective notification data	1998	PC/H	General	VI	25 - 34 y	MD	NP	NP	244	NP	NA	NA	1	1	1	1	1	1	1	1	8	Good
Bramley, 2000	UK (SCO)	Retrospective notification data	1989	PC/H	General	VI	35 - 44 y	MD	NP	NP	72	NP	NA	NA	1	1	1	1	1	1	1	1	8	Good
Bramley, 2000	UK (SCO)	Retrospective notification data	1990	PC/H	General	VI	35 - 44 y	MD	NP	NP	49	NP	NA	NA	1	1	1	1	1	1	1	1	8	Good
Bramley, 2000	UK (SCO)	Retrospective notification data	1991	PC/H	General	VI	35 - 44 y	MD	NP	NP	76	NP	NA	NA	1	1	1	1	1	1	1	1	8	Good
Bramley, 2000	UK (SCO)	Retrospective notification data	1992	PC/H	General	VI	35 - 44 y	MD	NP	NP	69	NP	NA	NA	1	1	1	1	1	1	1	1	8	Good
Bramley, 2000	UK (SCO)	Retrospective notification data	1993	PC/H	General	VI	35 - 44 y	MD	NP	NP	89	NP	NA	NA	1	1	1	1	1	1	1	1	8	Good
Bramley, 2000	UK (SCO)	Retrospective notification data	1994	PC/H	General	VI	35 - 44 y	MD	NP	NP	80	NP	NA	NA	1	1	1	1	1	1	1	1	8	Good
Bramley, 2000	UK (SCO)	Retrospective notification data	1995	PC/H	General	VI	35 - 44 y	MD	NP	NP	75	NP	NA	NA	1	1	1	1	1	1	1	1	8	Good
Bramley, 2000	UK (SCO)	Retrospective notification data	1996	PC/H	General	VI	35 - 44 y	MD	NP	NP	78	NP	NA	NA	1	1	1	1	1	1	1	1	8	Good
Bramley, 2000	UK (SCO)	Retrospective notification data	1997	PC/H	General	VI	35 - 44 y	MD	NP	NP	91	NP	NA	NA	1	1	1	1	1	1	1	1	8	Good
Bramley, 2000	UK (SCO)	Retrospective notification data	1998	PC/H	General	VI	35 - 44 y	MD	NP	NP	88	NP	NA	NA	1	1	1	1	1	1	1	1	8	Good
Bramley, 2000	UK (SCO)	Retrospective notification data	1989	PC/H	General	VI	45 - 64 y	MD	NP	NP	18	NP	NA	NA	1	1	1	1	1	1	1	1	8	Good
Bramley, 2000	UK (SCO)	Retrospective notification data	1990	PC/H	General	VI	45 - 64 y	MD	NP	NP	15	NP	NA	NA	1	1	1	1	1	1	1	1	8	Good
Bramley, 2000	UK (SCO)	Retrospective notification data	1991	PC/H	General	VI	45 - 64 y	MD	NP	NP	19	NP	NA	NA	1	1	1	1	1	1	1	1	8	Good
Bramley, 2000	UK (SCO)	Retrospective notification data	1992	PC/H	General	VI	45 - 64 y	MD	NP	NP	19	NP	NA	NA	1	1	1	1	1	1	1	1	8	Good
Bramley, 2000	UK (SCO)	Retrospective notification data	1993	PC/H	General	VI	45 - 64 y	MD	NP	NP	24	NP	NA	NA	1	1	1	1	1	1	1	1	8	Good
Bramley, 2000	UK (SCO)	Retrospective notification data	1994	PC/H	General	VI	45 - 64 y	MD	NP	NP	24	NP	NA	NA	1	1	1	1	1	1	1	1	8	Good
Bramley, 2000	UK (SCO)	Retrospective notification data	1995	PC/H	General	VI	45 - 64 y	MD	NP	NP	18	NP	NA	NA	1	1	1	1	1	1	1	1	8	Good
Bramley, 2000	UK (SCO)	Retrospective notification data	1996	PC/H	General	VI	45 - 64 y	MD	NP	NP	18	NP	NA	NA	1	1	1	1	1	1	1	1	8	Good
Bramley, 2000	UK (SCO)	Retrospective notification data	1997	PC/H	General	VI	45 - 64 y	MD	NP	NP	20	NP	NA	NA	1	1	1	1	1	1	1	1	8	Good
Bramley, 2000	UK (SCO)	Retrospective notification data	1998	PC/H	General	VI	45 - 64 y	MD	NP	NP	20	NP	NA	NA	1	1	1	1	1	1	1	1	8	Good
Bramley, 2000	UK (SCO)	Retrospective notification data	1989	PC/H	General	VI	65+ y	MD	NP	NP	9	NP	NA	NA	1	1	1	1	1	1	1	1	8	Good
Bramley, 2000	UK (SCO)	Retrospective notification data	1990	PC/H	General	VI	65+ y	MD	NP	NP	5	NP	NA	NA	1	1	1	1	1	1	1	1	8	Good
Bramley, 2000	UK (SCO)	Retrospective notification data	1991	PC/H	General	VI	65+ y	MD	NP	NP	10	NP	NA	NA	1	1	1	1	1	1	1	1	8	Good
Bramley, 2000	UK (SCO)	Retrospective notification data	1992	PC/H	General	VI	65+ y	MD	NP	NP	18	NP	NA	NA	1	1	1	1	1	1	1	1	8	Good
Bramley, 2000	UK (SCO)	Retrospective notification data	1993	PC/H	General	VI	65+ y	MD	NP	NP	9	NP	NA	NA	1	1	1	1	1	1	1	1	8	Good
Bramley, 2000	UK (SCO)	Retrospective notification data	1994	PC/H	General	VI	65+ y	MD	NP	NP	10	NP	NA	NA	1	1	1	1	1	1	1	1	8	Good
Bramley, 2000	UK (SCO)	Retrospective notification data	1995	PC/H	General	VI	65+ y	MD	NP	NP	14	NP	NA	NA	1	1	1	1	1	1	1	1	8	Good
Bramley, 2000	UK (SCO)	Retrospective notification data	1996	PC/H	General	VI	65+ y	MD	NP	NP	15	NP	NA	NA	1	1	1	1	1	1	1	1	8	Good
Bramley, 2000	UK (SCO)	Retrospective notification data	1997	PC/H	General	VI	65+ y	MD	NP	NP	11	NP	NA	NA	1	1	1	1	1	1	1	1	8	Good
Bramley, 2000	UK (SCO)	Retrospective notification data	1989-1998	PC/H	General	VI	65+ y	MD	NP	NP	8	NP	NA	NA	1	1	1	1	1	1	1	1	8	Good
Bramley, 2000	UK (SCO)	Retrospective notification data	1989-1998	PC/H	General	VI	< 1 y	MD	NP	NP	2616.4	NP	NA	NA	1	1	1	1	1	1	1	1	8	Good	average over the whole period derived from annual data
Bramley, 2000	UK (SCO)	Retrospective notification data	1989-1998	PC/H	General	VI	1 - 4 y	MD	NP	NP	5214.4	NP	NA	NA	1	1	1	1	1	1	1	1	8	Good	average over the whole period derived from annual data
Bramley, 2000	UK (SCO)	Retrospective notification data	1989-1998	PC/H	General	VI	5 - 14 y	MD	NP	NP	1832.7	NP	NA	NA	1	1	1	1	1	1	1	1	8	Good	average over the whole period derived from annual data
Bramley, 2000	UK (SCO)	Retrospective notification data	1989-1998	PC/H	General	VI	15 - 24 y	MD	NP	NP	365.1	NP	NA	NA	1	1	1	1	1	1	1	1	8	Good	average over the whole period derived from annual data
Bramley, 2000	UK (SCO)	Retrospective notification data	1989-1998	PC/H	General	VI	25 - 34 y	MD	NP	NP	288.5	NP	NA	NA	1	1	1	1	1	1	1	1	8	Good	average over the whole period derived from annual data
Bramley, 2000	UK (SCO)	Retrospective notification data	1989-1998	PC/H	General	VI	35 - 44 y	MD	NP	NP	76.7	NP	NA	NA	1	1	1	1	1	1	1	1	8	Good	average over the whole period derived from annual data
Bramley, 2000	UK (SCO)	Retrospective notification data	1989-1998	PC/H	General	VI	45 - 64 y	MD	NP	NP	19.5	NP	NA	NA	1	1	1	1	1	1	1	1	8	Good	average over the whole period derived from annual data
Bramley, 2000	UK (SCO)	Retrospective notification data	1989-1998	PC/H	General	VI	65+ y	MD	NP	NP	10.9	NP	NA	NA	1	1	1	1	1	1	1	1	8	Good	average over the whole period derived from annual data
Brisson, 2001	UK (ENG/WAL)	Retrospective	1995-1996	H	General	HI	0 - 1 y	C	NP	NP	74	NP	NA	NA	1	1	1	1	1	1	1	1	8	Good
Brisson, 2001	UK (ENG/WAL)	Retrospective	1995-1996	H	General	HI	2 - 4 y	C	NP	NP	36	NP	NA	NA	1	1	1	1	1	1	1	1	8	Good
Brisson, 2001	UK (ENG/WAL)	Retrospective	1995-1996	H	General	HI	5 - 11 y	C	NP	NP	8	NP	NA	NA	1	1	1	1	1	1	1	1	8	Good
Brisson, 2001	UK (ENG/WAL)	Retrospective	1995-1996	H	General	HI	12 - 18 y	C	NP	NP	2	NP	NA	NA	1	1	1	1	1	1	1	1	8	Good
Brisson, 2001	UK (ENG/WAL)	Retrospective	1995-1996	H	General	HI	19-24	C	NP	NP	4	NP	NA	NA	1	1	1	1	1	1	1	1	8	Good
Brisson, 2001	UK (ENG/WAL)	Retrospective	1995-1996	H	General	HI	25 - 44 y	C	NP	NP	4	NP	NA	NA	1	1	1	1	1	1	1	1	8	Good
Brisson, 2001	UK (ENG/WAL)	Retrospective	1995-1996	H	General	HI	45 - 64 y	C	NP	NP	1	NP	NA	NA	1	1	1	1	1	1	1	1	8	Good
Brisson, 2001	UK (ENG/WAL)	Retrospective	1995-1996	H	General	HI	65+ y	C	NP	NP	1	NP	NA	NA	1	1	1	1	1	1	1	1	8	Good
Brisson, 2001	UK (ENG/WAL)	Retrospective	1979-1997	PC	General	PCI	0 - 4	C	NP	NP	3414	NP	NA	NA	1	1	1	1	1	1	1	1	8	Good
Brisson, 2001	UK (ENG/WAL)	Retrospective	1979-1997	PC	General	PCI	5 - 14 y	C	NP	NP	1696	NP	NA	NA	1	1	1	1	1	1	1	1	8	Good
Brisson, 2001	UK (ENG/WAL)	Retrospective	1979-1997	PC	General	PCI	15 - 44 y	C	NP	NP	115	NP	NA	NA	1	1	1	1	1	1	1	1	8	Good
Brisson, 2001	UK (ENG/WAL)	Retrospective	1979-1997	PC	General	PCI	45 - 64 y	C	NP	NP	15	NP	NA	NA	1	1	1	1	1	1	1	1	8	Good
Brisson, 2001	UK (ENG/WAL)	Retrospective	1979-1997	PC	General	PCI	65+ y	C	NP	NP	12	NP	NA	NA	1	1	1	1	1	1	1	1	8	Good
Brisson, 2003	UK (ENG/WAL)	Retrospective	1995-1996	C	General	HI	0 - 4 y	C	NP	NP	38.7	NP	NA	NA	1	1	1	1	1	1	1	1	8	Good
Brisson, 2003	UK (ENG/WAL)	Retrospective	1995-1996	C	General	HI	5 - 14 y	C	NP	NP	4.6	NP	NA	NA	1	1	1	1	1	1	1	1	8	Good
Brisson, 2003	UK (ENG/WAL)	Retrospective	1995-1996	C	General	HI	15 - 44 y	C	NP	NP	2.7	NP	NA	NA	1	1	1	1	1	1	1	1	8	Good
Brisson, 2003	UK (ENG/WAL)	Retrospective	1995-1996	C	General	HI	45 - 64 y	C	NP	NP	0.6	NP	NA	NA	1	1	1	1	1	1	1	1	8	Good
Brisson, 2003	UK (ENG/WAL)	Retrospective	1995-1996	C	General	HI	65+ y	C	NP	NP	0.5	NP	NA	NA	1	1	1	1	1	1	1	1	8	Good
Brisson, 2003	UK (ENG/WAL)	Retrospective	1995-1996	C	General	HI	all	C	NP	NP	4.5	NP	NA	NA	1	1	1	1	1	1	1	1	8	Good
Brisson, 2003	UK (ENG/WAL)	Retrospective	1991-2000	C	General	M	0 - 4 y	C	NP	NP	0.08	NP	NA	NA	1	1	1	1	1	1	1	1	8	Good
Brisson, 2003	UK (ENG/WAL)	Retrospective	1991-2000	C	General	M	5 - 14 y	C	NP	NP	0.02	NP	NA	NA	1	1	1	1	1	1	1	1	8	Good
Brisson, 2003	UK (ENG/WAL)	Retrospective	1991-2000	C	General	M	15 - 44 y	C	NP	NP	0.04	NP	NA	NA	1	1	1	1	1	1	1	1	8	Good
Brisson, 2003	UK (ENG/WAL)	Retrospective	1991-2000	C	General	M	45 - 64 y	C	NP	NP	0.03	NP	NA	NA	1	1	1	1	1	1	1	1	8	Good
Brisson, 2003	UK (ENG/WAL)	Retrospective	1991-2000	C	General	M	65+ y	C	NP	NP	0.11	NP	NA	NA	1	1	1	1	1	1	1	1	8	Good
Brisson, 2003	UK (ENG/WAL)	Retrospective	1991-2000	C	General	M	all	C	NP	NP	0.05	NP	NA	NA	1	1	1	1	1	1	1	1	8	Good
Brisson, 2003	UK (ENG/WAL)	Retrospective	1991-2000	C	General	VI	0 - 4 y	C	NP	NP	10331	NP	NA	NA	1	1	1	1	1	1	1	1	8	Good	table 1a
Brisson, 2003	UK (ENG/WAL)	Retrospective	1991-2000	C	General	VI	5 - 14 y	C	NP	NP	3384	NP	NA	NA	1	1	1	1	1	1	1	1	8	Good
Brisson, 2003	UK (ENG/WAL)	Retrospective	1991-2000	C	General	VI	15 - 44 y	C	NP	NP	435	NP	NA	NA	1	1	1	1	1	1	1	1	8	Good
Brisson, 2003	UK (ENG/WAL)	Retrospective	1991-2000	C	General	VI	45 - 64 y	C	NP	NP	42	NP	NA	NA	1	1	1	1	1	1	1	1	8	Good
Brisson, 2003	UK (ENG/WAL)	Retrospective	1991-2000	C	General	VI	65+ y	C	NP	NP	16	NP	NA	NA	1	1	1	1	1	1	1	1	8	Good
Brisson, 2003	UK (ENG/WAL)	Retrospective	1991-2000	C	General	VI	all	C	NP	NP	1291	NP	NA	NA	1	1	1	1	1	1	1	1	8	Good
Brisson, 2003	UK (ENG/WAL)	Retrospective	1991-2000	C	General	PCI	0 - 4 y	C	NP	NP	4459	NP	NA	NA	1	1	1	1	1	1	1	1	8	Good
Brisson, 2003	UK (ENG/WAL)	Retrospective	1991-2000	C	General	PCI	5 - 14 y	C	NP	NP	1109	NP	NA	NA	1	1	1	1	1	1	1	1	8	Good
Brisson, 2003	UK (ENG/WAL)	Retrospective	1991-2000	C	General	PCI	15 - 44 y	C	NP	NP	224	NP	NA	NA	1	1	1	1	1	1	1	1	8	Good
Brisson, 2003	UK (ENG/WAL)	Retrospective	1991-2000	C	General	PCI	45 - 64 y	C	NP	NP	22	NP	NA	NA	1	1	1	1	1	1	1	1	8	Good
Brisson, 2003	UK (ENG/WAL)	Retrospective	1991-2000	C	General	PCI	65+ y	C	NP	NP	13	NP	NA	NA	1	1	1	1	1	1	1	1	8	Good
Brisson, 2003	UK (ENG/WAL)	Retrospective	1991-2000	C	General	PCI	all	C	NP	NP	522	NP	NA	NA	1	1	1	1	1	1	1	1	8	Good
Cameron, 2007	UK - Ireland	Retrospective	2002-2003	H	General	CI	0 - 16 y	MD	NP	112	0.82	NP	NA	NA	1	1	1	1	1	1	1	1	8	Good
Cameron, 2007	UK - Ireland	Retrospective	2002-2003	H	General	M	0 - 16 y	MD	NP	NP	0.04	NP	NA	NA	1	1	1	1	1	1	1	1	8	Good	Deaths among severe complications hospitalized
Ciofi degli Atti 2002	Italy	Retrospective analysis surveillance data	2000	PC	General	PCI	< 15 y	MD	371670	19865	5345	NP	NA	NA	1	0	1	1	1	1	1	1	7	Acceptable	Crude incidence extracted, age standardized also available
Ciofi degli Atti 2002	Italy	Retrospective analysis surveillance data	2000	PC	General	PCI	< 1 y	MD	32890	824	2505	NP	NA	NA	1	0	1	1	1	1	1	1	7	Acceptable
Ciofi degli Atti 2002	Italy	Retrospective analysis surveillance data	2000	PC	General	PCI	1 - 4 y	MD	110144	9869	8960	NP	NA	NA	1	0	1	1	1	1	1	1	7	Acceptable
Ciofi degli Atti 2002	Italy	Retrospective analysis surveillance data	2000	PC	General	PCI	5 - 9 y	MD	142206	7199	5062	NP	NA	NA	1	0	1	1	1	1	1	1	7	Acceptable
Ciofi degli Atti 2002	Italy	Retrospective analysis surveillance data	2000	PC	General	PCI	10 - 14 y	MD	86430	1973	2283	NP	NA	NA	1	0	1	1	1	1	1	1	7	Acceptable
Critselis, 2012	Greece	Retrospective	1982-1983	H	General	HI	0 - 14 y	MD	NP	96	NP	NP	NA	NA	1	1	1	1	1	1	1	0	7	Acceptable
Critselis, 2012	Greece	Retrospective	1984-1985	H	General	HI	0 - 14 y	MD	NP	153	NP	NP	NA	NA	1	1	1	1	1	1	1	0	7	Acceptable
Critselis, 2012	Greece	Retrospective	1986-1987	H	General	HI	0 - 14 y	MD	NP	245	NP	NP	NA	NA	1	1	1	1	1	1	1	0	7	Acceptable
Critselis, 2012	Greece	Retrospective	1988-1989	H	General	HI	0 - 14 y	MD	NP	267	NP	NP	NA	NA	1	1	1	1	1	1	1	0	7	Acceptable
Critselis, 2012	Greece	Retrospective	1990-1991	H	General	HI	0 - 14 y	MD	NP	243	NP	NP	NA	NA	1	1	1	1	1	1	1	0	7	Acceptable
Critselis, 2012	Greece	Retrospective	1992-1993	H	General	HI	0 - 14 y	MD	NP	195	NP	NP	NA	NA	1	1	1	1	1	1	1	0	7	Acceptable
Critselis, 2012	Greece	Retrospective	1994-1995	H	General	HI	0 - 14 y	MD	NP	211	NP	NP	NA	NA	1	1	1	1	1	1	1	0	7	Acceptable
Critselis, 2012	Greece	Retrospective	1996-1997	H	General	HI	0 - 14 y	MD	NP	218	NP	NP	NA	NA	1	1	1	1	1	1	1	0	7	Acceptable
Critselis, 2012	Greece	Retrospective	1998-1999	H	General	HI	0 - 14 y	MD	NP	216	NP	NP	NA	NA	1	1	1	1	1	1	1	0	7	Acceptable
Critselis, 2012	Greece	Retrospective	2000-2001	H	General	HI	0 - 14 y	MD	NP	233	NP	NP	NA	NA	1	1	1	1	1	1	1	0	7	Acceptable
Critselis, 2012	Greece	Retrospective	2002-2003	H	General	HI	0 - 14 y	MD	NP	289	NP	NP	NA	NA	1	1	1	1	1	1	1	0	7	Acceptable
De Juanes 2005	Spain	Cross-sectional survey	2003	H	HCW	SP	23 - 40 y	L	91	83	NA	NA	91.2	83.4 - 96.1	1	1	0	0	1	1	1	1	6	Acceptable
De Juanes 2005	Spain	Cross-sectional survey	2003	H	Health students	SP	18 - 25 y	L	89	82	NA	NA	92.1	84.5 - 96.8	1	1	0	0	1	1	1	1	6	Acceptable
Diez Domingo 1999	Spain	Retrospective analysis hospital data	1993 - 1994	H	General	HI	All	NA	NP	NP	40	NP	NA	NA	1	0	0	0	0	1	1	1	4	Low	Cost benefit analysis study. This data seems to be primary and not published elsewhere but the details given in the article are minimal. There is also reference to a parent survey with primary care and ER rates that it is not clear whether it is primary data or taken from a reference (although the reference they give seems to be wrong)
Diez Domingo 2005	Spain	Cross-sectional survey	2003	PC	General	SP	6 - 9 y	L	116	97	NA	NA	84	76 - 90	1	1	1	1	1	1	1	1	8	Good
Diez Domingo 2005	Spain	Cross-sectional survey	2003	PC	General	SP	10 - 15 y	L	68	60	NA	NA	88	78 - 95	1	1	1	1	1	1	1	1	8	Good
Dubos 2007	France	Prospective surveillance	2003 - 2004	H	General	HI	< 16 y	MD	NP	143	25	NP	NA	NA	1	1	1	1	1	1	1	1	8	Excellent	Excluded varicella hospitalizations whee the reason for admission was not directly linked to varicella, incidence calculated only with cases that were resident in the area
Dubos 2007	France	Prospective surveillance	2003 - 2004	H	General	HI	< 1 y	MD	NP	49	132	NP	NA	NA	1	1	1	1	1	1	1	1	8	Excellent
Dubos 2007	France	Prospective surveillance	2003 - 2004	H	General	HI	1 - 4 y	MD	NP	87	61	NP	NA	NA	1	1	1	1	1	1	1	1	8	Excellent
Dubos 2007	France	Prospective surveillance	2003 - 2004	H	General	HI	5 - 15 y	MD	NP	7	2	NP	NA	NA	1	1	1	1	1	1	1	1	8	Excellent
Dubos 2007	France	Prospective surveillance	2003 - 2004	H	General	M	< 16 y	MD	NP	2	0.5	NP	NA	NA	1	1	1	1	1	1	1	1	8	Excellent
EUVAC.NET Varicella surveillance report 2000 - 2007	Bulgaria	Retrospective analysis of surveillance mandatory notification data	2000 - 2007	PC/H	General	VI	All	MD/L	NP	218784	347	NP	NA	NA	1	1	1	1	1	1	1	1	8	Good	EUVACNET reports include only countries with mandatory notification of varicella
EUVAC.NET Varicella surveillance report 2000 - 2007	Croatia	Retrospective analysis of surveillance mandatory notification data	2000 - 2007	PC/H	General	VI	All	MD/L	NP	159121	447	NP	NA	NA	1	1	1	1	1	1	1	1	8	Good
EUVAC.NET Varicella surveillance report 2000 - 2007	Czech Republic	Retrospective analysis of surveillance mandatory notification data	2000 - 2007	PC/H	General	VI	All	MD/L	NP	314677	384	NP	NA	NA	1	1	1	1	1	1	1	1	8	Good
EUVAC.NET Varicella surveillance report 2000 - 2007	Estonia	Retrospective analysis of surveillance mandatory notification data	2000 - 2007	PC/H	General	VI	All	MD/L	NP	53170	490	NP	NA	NA	1	1	1	1	1	1	1	1	8	Good
EUVAC.NET Varicella surveillance report 2000 - 2007	Finland	Retrospective analysis of surveillance mandatory notification data	2004	PC/H	General	VI	All	L	NP	49	1	NP	NA	NA	1	1	1	1	1	1	1	1	8	Good	Finland only reports laboratory confirmed cases
EUVAC.NET Varicella surveillance report 2000 - 2007	Finland	Retrospective analysis of surveillance mandatory notification data	2005	PC/H	General	VI	All	L	NP	52	1	NP	NA	NA	1	1	1	1	1	1	1	1	8	Good	Finland only reports laboratory confirmed cases
EUVAC.NET Varicella surveillance report 2000 - 2007	Finland	Retrospective analysis of surveillance mandatory notification data	2006	PC/H	General	VI	All	L	NP	38	1	NP	NA	NA	1	1	1	1	1	1	1	1	8	Good	Finland only reports laboratory confirmed cases
EUVAC.NET Varicella surveillance report 2000 - 2007	Finland	Retrospective analysis of surveillance mandatory notification data	2007	PC/H	General	VI	All	L	NP	51	1	NP	NA	NA	1	1	1	1	1	1	1	1	8	Good	Finland only reports laboratory confirmed cases
EUVAC.NET Varicella surveillance report 2000 - 2007	Greece	Retrospective analysis of surveillance mandatory notification data	2000	PC/H	General	VI	All	MD	NP	3122	29	NP	NA	NA	1	1	1	1	1	1	1	1	8	Good
EUVAC.NET Varicella surveillance report 2000 - 2007	Greece	Retrospective analysis of surveillance mandatory notification data	2001	PC/H	General	VI	All	MD	NP	3878	37	NP	NA	NA	1	1	1	1	1	1	1	1	8	Good
EUVAC.NET Varicella surveillance report 2000 - 2007	Greece	Retrospective analysis of surveillance mandatory notification data	2002	PC/H	General	VI	All	MD	NP	3651	34	NP	NA	NA	1	1	1	1	1	1	1	1	8	Good
EUVAC.NET Varicella surveillance report 2000 - 2007	Greece	Retrospective analysis of surveillance mandatory notification data	2003	PC/H	General	VI	All	MD	NP	4734	45	NP	NA	NA	1	1	1	1	1	1	1	1	8	Good
EUVAC.NET Varicella surveillance report 2000 - 2007	Hungary	Retrospective analysis of surveillance mandatory notification data	2000 - 2007	PC/H	General	VI	All	MD	NP	365097	450	NP	NA	NA	1	1	1	1	1	1	1	1	8	Good
EUVAC.NET Varicella surveillance report 2000 - 2007	Italy	Retrospective analysis of surveillance mandatory notification data	2000	PC/H	General	VI	All	MD	NP	91098	158	NP	NA	NA	1	1	1	1	1	1	1	1	8	Good	Data extracted pmli for 2000 - 2002, since vaccination was started to be introduced in 2002
EUVAC.NET Varicella surveillance report 2000 - 2007	Italy	Retrospective analysis of surveillance mandatory notification data	2001	PC/H	General	VI	All	MD	NP	99081	172	NP	NA	NA	1	1	1	1	1	1	1	1	8	Good
EUVAC.NET Varicella surveillance report 2000 - 2007	Italy	Retrospective analysis of surveillance mandatory notification data	2002	PC/H	General	VI	All	MD	NP	100062	174	NP	NA	NA	1	1	1	1	1	1	1	1	8	Good
EUVAC.NET Varicella surveillance report 2000 - 2007	Latvia	Retrospective analysis of surveillance mandatory notification data	2000 - 2007	PC/H	General	VI	All	MD	NP	53850	289	NP	NA	NA	1	1	1	1	1	1	1	1	8	Good
EUVAC.NET Varicella surveillance report 2000 - 2007	Lithuania	Retrospective analysis of surveillance mandatory notification data	2000 - 2007	PC/H	General	VI	All	MD	NP	126904	460	NP	NA	NA	1	1	1	1	1	1	1	1	8	Good
EUVAC.NET Varicella surveillance report 2000 - 2007	Malta	Retrospective analysis of surveillance mandatory notification data	2000 - 2007	PC/H	General	VI	All	MD	NP	2919	92	NP	NA	NA	1	1	1	1	1	1	1	1	8	Good
EUVAC.NET Varicella surveillance report 2000 - 2007	Poland	Retrospective analysis of surveillance mandatory notification data	2000 - 2007	PC/H	General	VI	All	MD	NP	1033197	338	NP	NA	NA	1	1	1	1	1	1	1	1	8	Good
EUVAC.NET Varicella surveillance report 2000 - 2007	Romania	Retrospective analysis of surveillance mandatory notification data	2000 - 2007	PC/H	General	VI	All	MD	NP	468318	268	NP	NA	NA	1	1	1	1	1	1	1	1	8	Good
EUVAC.NET Varicella surveillance report 2000 - 2007	Slovakia	Retrospective analysis of surveillance mandatory notification data	2000 - 2007	PC/H	General	VI	All	MD	NP	141867	329	NP	NA	NA	1	1	1	1	1	1	1	1	8	Good
EUVAC.NET Varicella surveillance report 2000 - 2007	Slovenia	Retrospective analysis of surveillance mandatory notification data	2000 - 2007	PC/H	General	VI	All	MD	NP	97693	612	NP	NA	NA	1	1	1	1	1	1	1	1	8	Good
EUVAC.NET Varicella surveillance report 2000 - 2007	Spain	Retrospective analysis of surveillance mandatory notification data	2000	PC/H	General	VI	All	MD	NP	183639	460	NP	NA	NA	1	1	1	1	1	1	1	1	8	Good	Data extracted only for 2000 - 2004 since susceptible vaccination introduced in 2004
EUVAC.NET Varicella surveillance report 2000 - 2007	Spain	Retrospective analysis of surveillance mandatory notification data	2001	PC/H	General	VI	All	MD	NP	196631	493	NP	NA	NA	1	1	1	1	1	1	1	1	8	Good
EUVAC.NET Varicella surveillance report 2000 - 2007	Spain	Retrospective analysis of surveillance mandatory notification data	2002	PC/H	General	VI	All	MD	NP	196257	492	NP	NA	NA	1	1	1	1	1	1	1	1	8	Good
EUVAC.NET Varicella surveillance report 2000 - 2007	Spain	Retrospective analysis of surveillance mandatory notification data	2003	PC/H	General	VI	All	MD	NP	180873	453	NP	NA	NA	1	1	1	1	1	1	1	1	8	Good
EUVAC.NET Varicella surveillance report 2000 - 2007	Spain	Retrospective analysis of surveillance mandatory notification data	2004	PC/H	General	VI	All	MD	NP	237071	594	NP	NA	NA	1	1	1	1	1	1	1	1	8	Good
EUVAC.NET Varicella surveillance report 2000 - 2007	UK/SCO	Retrospective analysis of surveillance mandatory notification data	2000 - 2007	PC/H	General	VI	All	MD	NP	166961	410	NP	NA	NA	1	1	1	1	1	1	1	1	8	Good
EUVAC.NET Varicella surveillance report 2008 - 2009	Bulgaria	Retrospective analysis of surveillance mandatory notification data	2008	PC/H	General	VI	All	MD	NP	22693	297	NP	NA	NA	1	1	1	1	1	1	1	1	8	Good	Data not extracted for Spain and Italy since vaccination had already been introduced
EUVAC.NET Varicella surveillance report 2008 - 2009	Bulgaria	Retrospective analysis of surveillance mandatory notification data	2009	PC/H	General	VI	All	MD	NP	29117	383	NP	NA	NA	1	1	1	1	1	1	1	1	8	Good
EUVAC.NET Varicella surveillance report 2008 - 2009	Croatia	Retrospective analysis of surveillance mandatory notification data	2008	PC/H	General	VI	All	MD	NP	17607	397	NP	NA	NA	1	1	1	1	1	1	1	1	8	Good
EUVAC.NET Varicella surveillance report 2008 - 2009	Croatia	Retrospective analysis of surveillance mandatory notification data	2009	PC/H	General	VI	All	MD	NP	17563	396	NP	NA	NA	1	1	1	1	1	1	1	1	8	Good
EUVAC.NET Varicella surveillance report 2008 - 2009	Cyprus	Retrospective analysis of surveillance mandatory notification data	2008	PC/H	General	VI	All	MD	NP	153	19	NP	NA	NA	1	1	1	1	1	1	1	1	8	Good
EUVAC.NET Varicella surveillance report 2008 - 2009	Cyprus	Retrospective analysis of surveillance mandatory notification data	2009	PC/H	General	VI	All	MD	NP	159	20	NP	NA	NA	1	1	1	1	1	1	1	1	8	Good
EUVAC.NET Varicella surveillance report 2008 - 2009	Czech Republic	Retrospective analysis of surveillance mandatory notification data	2008	PC/H	General	VI	All	MD	NP	38965	375	NP	NA	NA	1	1	1	1	1	1	1	1	8	Good
EUVAC.NET Varicella surveillance report 2008 - 2009	Czech Republic	Retrospective analysis of surveillance mandatory notification data	2009	PC/H	General	VI	All	MD	NP	47192	451	NP	NA	NA	1	1	1	1	1	1	1	1	8	Good
EUVAC.NET Varicella surveillance report 2008 - 2009	Estonia	Retrospective analysis of surveillance mandatory notification data	2008	PC/H	General	VI	All	MD	NP	7479	558	NP	NA	NA	1	1	1	1	1	1	1	1	8	Good
EUVAC.NET Varicella surveillance report 2008 - 2009	Estonia	Retrospective analysis of surveillance mandatory notification data	2009	PC/H	General	VI	All	MD	NP	8556	638	NP	NA	NA	1	1	1	1	1	1	1	1	8	Good
EUVAC.NET Varicella surveillance report 2008 - 2009	Finland	Retrospective analysis of surveillance mandatory notification data	2008	PC/H	General	VI	All	L	NP	322	6	NP	NA	NA	1	1	1	1	1	1	1	1	8	Good	Only lab confirmed cases reported
EUVAC.NET Varicella surveillance report 2008 - 2009	Finland	Retrospective analysis of surveillance mandatory notification data	2009	PC/H	General	VI	All	L	NP	360	6.8	NP	NA	NA	1	1	1	1	1	1	1	1	8	Good	Only lab confirmed cases reported
EUVAC.NET Varicella surveillance report 2008 - 2009	Hungary	Retrospective analysis of surveillance mandatory notification data	2008	PC/H	General	VI	All	MD	NP	36412	363	NP	NA	NA	1	1	1	1	1	1	1	1	8	Good
EUVAC.NET Varicella surveillance report 2008 - 2009	Hungary	Retrospective analysis of surveillance mandatory notification data	2009	PC/H	General	VI	All	MD	NP	40460	403	NP	NA	NA	1	1	1	1	1	1	1	1	8	Good
EUVAC.NET Varicella surveillance report 2008 - 2009	Lithuania	Retrospective analysis of surveillance mandatory notification data	2008	PC/H	General	VI	All	MD	NP	14385	427	NP	NA	NA	1	1	1	1	1	1	1	1	8	Good
EUVAC.NET Varicella surveillance report 2008 - 2009	Lithuania	Retrospective analysis of surveillance mandatory notification data	2009	PC/H	General	VI	All	MD	NP	12698	379	NP	NA	NA	1	1	1	1	1	1	1	1	8	Good
EUVAC.NET Varicella surveillance report 2008 - 2009	Malta	Retrospective analysis of surveillance mandatory notification data	2008	PC/H	General	VI	All	MD	NP	311	76	NP	NA	NA	1	1	1	1	1	1	1	1	8	Good
EUVAC.NET Varicella surveillance report 2008 - 2009	Malta	Retrospective analysis of surveillance mandatory notification data	2009	PC/H	General	VI	All	MD	NP	183	44.2	NP	NA	NA	1	1	1	1	1	1	1	1	8	Good
EUVAC.NET Varicella surveillance report 2008 - 2009	Norway	Retrospective analysis of surveillance mandatory notification data	2008	PC/H	General	CI-E	All	L	NP	23	0.5	NP	NA	NA	1	1	1	1	1	1	1	1	8	Good	Only lab confirmed VZV encephalitis reported
EUVAC.NET Varicella surveillance report 2008 - 2009	Norway	Retrospective analysis of surveillance mandatory notification data	2009	PC/H	General	CI-E	All	L	NP	31	0.6	NP	NA	NA	1	1	1	1	1	1	1	1	8	Good	Only lab confirmed VZV encephalitis reported
EUVAC.NET Varicella surveillance report 2008 - 2009	Poland	Retrospective analysis of surveillance mandatory notification data	2008	PC/H	General	VI	All	MD	NP	129662	340	NP	NA	NA	1	1	1	1	1	1	1	1	8	Good
EUVAC.NET Varicella surveillance report 2008 - 2009	Poland	Retrospective analysis of surveillance mandatory notification data	2009	PC/H	General	VI	All	MD	NP	140115	367	NP	NA	NA	1	1	1	1	1	1	1	1	8	Good
EUVAC.NET Varicella surveillance report 2008 - 2009	Romania	Retrospective analysis of surveillance mandatory notification data	2008	PC/H	General	VI	All	MD	NP	49809	231	NP	NA	NA	1	1	1	1	1	1	1	1	8	Good
EUVAC.NET Varicella surveillance report 2008 - 2009	Romania	Retrospective analysis of surveillance mandatory notification data	2009	PC/H	General	VI	All	MD	NP	44693	208	NP	NA	NA	1	1	1	1	1	1	1	1	8	Good
EUVAC.NET Varicella surveillance report 2008 - 2009	Slovakia	Retrospective analysis of surveillance mandatory notification data	2008	PC/H	General	VI	All	MD	NP	15592	289	NP	NA	NA	1	1	1	1	1	1	1	1	8	Good
EUVAC.NET Varicella surveillance report 2008 - 2009	Slovakia	Retrospective analysis of surveillance mandatory notification data	2009	PC/H	General	VI	All	MD	NP	17735	328	NP	NA	NA	1	1	1	1	1	1	1	1	8	Good
EUVAC.NET Varicella surveillance report 2008 - 2009	Slovenia	Retrospective analysis of surveillance mandatory notification data	2008	PC/H	General	VI	All	MD	NP	10697	528	NP	NA	NA	1	1	1	1	1	1	1	1	8	Good
EUVAC.NET Varicella surveillance report 2008 - 2009	Slovenia	Retrospective analysis of surveillance mandatory notification data	2009	PC/H	General	VI	All	MD	NP	13060	643	NP	NA	NA	1	1	1	1	1	1	1	1	8	Good
EUVAC.NET Varicella surveillance report 2008 - 2009	UK/NI	Retrospective analysis of surveillance mandatory notification data	2008	PC/H	General	VI	All	MD	NP	1941	109	NP	NA	NA	1	1	1	1	1	1	1	1	8	Good
EUVAC.NET Varicella surveillance report 2008 - 2009	UK/NI	Retrospective analysis of surveillance mandatory notification data	2009	PC/H	General	VI	All	MD	NP	2649	149	NP	NA	NA	1	1	1	1	1	1	1	1	8	Good
EUVAC.NET Varicella surveillance report 2008 - 2009	UK/SCO	Retrospective analysis of surveillance mandatory notification data	2008	PC/H	General	VI	All	MD	NP	12181	236	NP	NA	NA	1	1	1	1	1	1	1	1	8	Good
EUVAC.NET Varicella surveillance report 2008 - 2009	UK/SCO	Retrospective analysis of surveillance mandatory notification data	2009	PC/H	General	VI	All	MD	NP	16569	321	NP	NA	NA	1	1	1	1	1	1	1	1	8	Good
EUVAC.NET Varicella surveillance report 2010	Bulgaria	Retrospective analysis of surveillance mandatory notification data	2010	PC/H	General	VI	All	MD	NP	19724	261	NP	NA	NA	1	1	1	1	1	1	1	1	8	Good
EUVAC.NET Varicella surveillance report 2010	Croatia	Retrospective analysis of surveillance mandatory notification data	2010	PC/H	General	VI	All	MD	NP	16027	362	NP	NA	NA	1	1	1	1	1	1	1	1	8	Good
EUVAC.NET Varicella surveillance report 2010	Cyprus	Retrospective analysis of surveillance mandatory notification data	2010	PC/H	General	VI	All	MD	NP	75	9	NP	NA	NA	1	1	1	1	1	1	1	1	8	Good
EUVAC.NET Varicella surveillance report 2010	Czech Republic	Retrospective analysis of surveillance mandatory notification data	2010	PC/H	General	VI	All	MD	NP	48270	459	NP	NA	NA	1	1	1	1	1	1	1	1	8	Good
EUVAC.NET Varicella surveillance report 2010	Estonia	Retrospective analysis of surveillance mandatory notification data	2010	PC/H	General	VI	All	MD	NP	6146	459	NP	NA	NA	1	1	1	1	1	1	1	1	8	Good
EUVAC.NET Varicella surveillance report 2010	Finland	Retrospective analysis of surveillance mandatory notification data	2010	PC/H	General	VI	All	L	NP	358	7	NP	NA	NA	1	1	1	1	1	1	1	1	8	Good	Only lab confirmed cases reported
EUVAC.NET Varicella surveillance report 2010	Hungary	Retrospective analysis of surveillance mandatory notification data	2010	PC/H	General	VI	All	MD	NP	39602	396	NP	NA	NA	1	1	1	1	1	1	1	1	8	Good
EUVAC.NET Varicella surveillance report 2010	Latvia	Retrospective analysis of surveillance mandatory notification data	2010	PC/H	General	VI	All	MD	NP	3697	164	NP	NA	NA	1	1	1	1	1	1	1	1	8	Good
EUVAC.NET Varicella surveillance report 2010	Lithuania	Retrospective analysis of surveillance mandatory notification data	2010	PC/H	General	VI	All	MD	NP	11042	332	NP	NA	NA	1	1	1	1	1	1	1	1	8	Good
EUVAC.NET Varicella surveillance report 2010	Malta	Retrospective analysis of surveillance mandatory notification data	2010	PC/H	General	VI	All	MD	NP	92	22	NP	NA	NA	1	1	1	1	1	1	1	1	8	Good
EUVAC.NET Varicella surveillance report 2010	Poland	Retrospective analysis of surveillance mandatory notification data	2010	PC/H	General	VI	All	MD	NP	183446	481	NP	NA	NA	1	1	1	1	1	1	1	1	8	Good
EUVAC.NET Varicella surveillance report 2010	Romania	Retrospective analysis of surveillance mandatory notification data	2010	PC/H	General	VI	All	MD	NP	36245	169	NP	NA	NA	1	1	1	1	1	1	1	1	8	Good
EUVAC.NET Varicella surveillance report 2010	Slovakia	Retrospective analysis of surveillance mandatory notification data	2010	PC/H	General	VI	All	MD	NP	19887	367	NP	NA	NA	1	1	1	1	1	1	1	1	8	Good
EUVAC.NET Varicella surveillance report 2010	Slovenia	Retrospective analysis of surveillance mandatory notification data	2010	PC/H	General	VI	All	MD	NP	9087	444	NP	NA	NA	1	1	1	1	1	1	1	1	8	Good
EUVAC.NET Varicella surveillance report 2010	UK/NI	Retrospective analysis of surveillance mandatory notification data	2010	PC/H	General	VI	All	MD	NP	2107	117	NP	NA	NA	1	1	1	1	1	1	1	1	8	Good
Fedeli 2002	Italy	Cross-sectional survey	1998 - 2001	H	HCW	SP	23 - 60 y	L	333	326	NA	NA	97.9	NP	1	1	0	1	1	1	1	1	7	Acceptable
Fleming, 2001	Netherlands	Sentinel GP surveillance network	2000	C	General	PCI	0 - 4 y	MD	NP	NP	1660	NP	NA	NA	1	1	1	1	1	1	1	0	7	Acceptable	Primary cases only, sentinel GP network
Fleming, 2001	Netherlands	Sentinel GP surveillance network	2000	C	General	PCI	5 - 14 y	MD	NP	NP	220	NP	NA	NA	1	1	1	1	1	1	1	0	7	Acceptable	Primary cases only, sentinel GP network
Fleming, 2001	Netherlands	Sentinel GP surveillance network	2000	C	General	PCI	15+ y	MD	NP	NP	10	NP	NA	NA	1	1	1	1	1	1	1	0	7	Acceptable	Primary cases only, sentinel GP network
Fleming, 2001	Netherlands	Sentinel GP surveillance network	2000	C	General	PCI	All	MD	142000		130	NP	NA	NA	1	1	1	1	1	1	1	0	7	Acceptable	Primary cases only, sentinel GP network
Fleming, 2001	Netherlands	Sentinel GP surveillance network	2000	C	General	PCI	0 - 4 y	MD	NP		2200	NP	NA	NA	1	1	1	1	1	1	1	0	7	Acceptable	Primary + secondary cases, Sentinel GP network
Fleming, 2001	Netherlands	Sentinel GP surveillance network	2000	C	General	PCI	5 - 14 y	MD	NP		300	NP	NA	NA	1	1	1	1	1	1	1	0	7	Acceptable	Primary + secondary cases, Sentinel GP network
Fleming, 2001	Netherlands	Sentinel GP surveillance network	2000	C	General	PCI	15+ y	MD	NP		10	NP	NA	NA	1	1	1	1	1	1	1	0	7	Acceptable	Primary + secondary cases, Sentinel GP network
Fleming, 2001	Netherlands	Sentinel GP surveillance network	2000	C	General	PCI	All	MD	142000		170	NP	NA	NA	1	1	1	1	1	1	1	0	7	Acceptable	Primary + secondary cases, Sentinel GP network
Fleming, 2001	Portugal	Sentinel GP surveillance network	2000	C	General	PCI	0 - 4 y	MD	NP	NP	1830	NP	NA	NA	1	1	1	1	1	1	1	0	7	Acceptable
Fleming, 2001	Portugal	Sentinel GP surveillance network	2000	C	General	PCI	5 - 14 y	MD	NP	NP	770	NP	NA	NA	1	1	1	1	1	1	1	0	7	Acceptable
Fleming, 2001	Portugal	Sentinel GP surveillance network	2000	C	General	PCI	15+ y	MD	NP	NP	40	NP	NA	NA	1	1	1	1	1	1	1	0	7	Acceptable
Fleming, 2001	Spain (Basque)	Sentinel GP surveillance network	2000	C	General	PCI	0 - 4 y	MD	109000	NP	8980	NP	NA	NA	1	1	1	1	1	1	1	0	7	Acceptable
Fleming, 2001	Spain (Basque)	Sentinel GP surveillance network	2000	C	General	PCI	5 - 14 y	MD	109000	NP	1510	NP	NA	NA	1	1	1	1	1	1	1	0	7	Acceptable
Fleming, 2001	Spain (Basque)	Sentinel GP surveillance network	2000	C	General	PCI	15+ y	MD	109000	NP	100	NP	NA	NA	1	1	1	1	1	1	1	0	7	Acceptable
Fleming, 2001	Spain (Castilla)	Sentinel GP surveillance network	2000	C	General	PCI	0 - 4 y	MD	110000	NP	3440	NP	NA	NA	1	1	1	1	1	1	1	0	7	Acceptable
Fleming, 2001	Spain (Castilla)	Sentinel GP surveillance network	2000	C	General	PCI	5 - 14 y	MD	110000	NP	1150	NP	NA	NA	1	1	1	1	1	1	1	0	7	Acceptable
Fleming, 2001	Spain (Castilla)	Sentinel GP surveillance network	2000	C	General	PCI	15+ y	MD	110000	NP	40	NP	NA	NA	1	1	1	1	1	1	1	0	7	Acceptable
Fleming, 2001	UK (Eng/Wal)	Sentinel GP surveillance network	2000	C	General	PCI	0 - 4 y	MD	611000	NP	2700	NP	NA	NA	1	1	1	1	1	1	1	0	7	Acceptable
Fleming, 2001	UK (Eng/Wal)	Sentinel GP surveillance network	2000	C	General	PCI	5 - 14 y	MD	611000	NP	440	NP	NA	NA	1	1	1	1	1	1	1	0	7	Acceptable	used reported incidence, not secondary incidence
Fleming, 2001	UK (Eng/Wal)	Sentinel GP surveillance network	2000	C	General	PCI	15+ y	MD	611000	NP	50	NP	NA	NA	1	1	1	1	1	1	1	0	7	Acceptable	full doc with tables available in folder
Fornaro, 1999	Italy	Prospective observational	1997	PC	General	PCI	0 - 14 y	MD	30168	1599	5100	NP	NA	NA	1	1	1	1	1	1	1	1	8	Excellent	Secondary cases are included
Fornaro, 1999	Italy	Prospective observational	1997	PC	General	PCI	< 1 y	MD	NP	NP	3600	NP	NA	NA	1	1	1	1	1	1	1	1	8	Excellent	Secondary cases are included, extracted from graph
Fornaro, 1999	Italy	Prospective observational	1997	PC	General	PCI	1 - 5 y	MD	NP	NP	10900	NP	NA	NA	1	1	1	1	1	1	1	1	8	Excellent	Secondary cases are included, extracted from graph
Fornaro, 1999	Italy	Prospective observational	1997	PC	General	PCI	6 - 10 y	MD	NP	NP	3600	NP	NA	NA	1	1	1	1	1	1	1	1	8	Excellent	Secondary cases are included, extracted from graph
Fornaro, 1999	Italy	Prospective observational	1997	PC	General	PCI	11 - 14 y	MD	NP	NP	7200	NP	NA	NA	1	1	1	1	1	1	1	1	8	Excellent	Secondary cases are included, extracted from graph
Frenos, 2007	Italy	Retrospective	1997	H	General	CI	0 - 14 y	MD	404097	NP	10.393	NP	NA	NA	1	1	1	1	1	1	1	1	8	Good	non-CNS complications
Frenos, 2007	Italy	Retrospective	1998	H	General	CI	0 - 14 y	MD	405352	NP	12.088	NP	NA	NA	1	1	1	1	1	1	1	1	8	Good
Frenos, 2007	Italy	Retrospective	1999	H	General	CI	0 - 14 y	MD	408464	NP	11.011	NP	NA	NA	1	1	1	1	1	1	1	1	8	Good
Frenos, 2007	Italy	Retrospective	2000	H	General	CI	0 - 14 y	MD	412521	NP	9.454	NP	NA	NA	1	1	1	1	1	1	1	1	8	Good
Frenos, 2007	Italy	Retrospective	2001	H	General	CI	0 - 14 y	MD	409496	NP	8.302	NP	NA	NA	1	1	1	1	1	1	1	1	8	Good
Frenos, 2007	Italy	Retrospective	2002	H	General	CI	0 - 14 y	MD	415853	NP	10.34	NP	NA	NA	1	1	1	1	1	1	1	1	8	Good
Frenos, 2007	Italy	Retrospective	2003	H	General	CI	0 - 14 y	MD	410520	NP	10.23	NP	NA	NA	1	1	1	1	1	1	1	1	8	Good
Frenos, 2007	Italy	Retrospective	2004	H	General	CI	0 - 14 y	MD	423357	NP	12.046	NP	NA	NA	1	1	1	1	1	1	1	1	8	Good
Frenos, 2007	Italy	Retrospective	1997	H	General	CI-E	0 - 14 y	MD	404097	NP	1.48	NP	NA	NA	1	1	1	1	1	1	1	1	8	Good	CNS complications
Frenos, 2007	Italy	Retrospective	1998	H	General	CI-E	0 - 14 y	MD	405352	NP	1.73	NP	NA	NA	1	1	1	1	1	1	1	1	8	Good
Frenos, 2007	Italy	Retrospective	1999	H	General	CI-E	0 - 14 y	MD	408464	NP	1.47	NP	NA	NA	1	1	1	1	1	1	1	1	8	Good
Frenos, 2007	Italy	Retrospective	2000	H	General	CI-E	0 - 14 y	MD	412521	NP	0.97	NP	NA	NA	1	1	1	1	1	1	1	1	8	Good
Frenos, 2007	Italy	Retrospective	2001	H	General	CI-E	0 - 14 y	MD	409496	NP	0.98	NP	NA	NA	1	1	1	1	1	1	1	1	8	Good
Frenos, 2007	Italy	Retrospective	2002	H	General	CI-E	0 - 14 y	MD	415853	NP	3.13	NP	NA	NA	1	1	1	1	1	1	1	1	8	Good
Frenos, 2007	Italy	Retrospective	2003	H	General	CI-E	0 - 14 y	MD	410520	NP	3.41	NP	NA	NA	1	1	1	1	1	1	1	1	8	Good
Frenos, 2007	Italy	Retrospective	2004	H	General	CI-E	0 - 14 y	MD	423357	NP	3.54	NP	NA	NA	1	1	1	1	1	1	1	1	8	Good
Gabutti, 2001	Italy	Retrospective analysis of surveillance mandatory notification data	1991-1996	C	General	VI	0 - 4 y	C	NP	NP	1350	NP	NA	NA	1	1	1	1	1	1	1	1	8	Good	data extracted from graph, ISTAT mandatory notification data
Gabutti, 2001	Italy	Retrospective analysis of surveillance mandatory notification data	1991-1996	C	General	VI	5 - 9 y	C	NP	NP	1250	NP	NA	NA	1	1	1	1	1	1	1	1	8	Good	data extracted from graph, ISTAT mandatory notification data
Gabutti, 2001	Italy	Retrospective analysis of surveillance mandatory notification data	1991-1996	C	General	VI	10 - 14 y	C	NP	NP	350	NP	NA	NA	1	1	1	1	1	1	1	1	8	Good	data extracted from graph, ISTAT mandatory notification data
Gabutti, 2001	Italy	Retrospective analysis of surveillance mandatory notification data	1991-1996	C	General	VI	15 - 24 y	C	NP	NP	100	NP	NA	NA	1	1	1	1	1	1	1	1	8	Good	data extracted from graph, ISTAT mandatory notification data
Gabutti, 2001	Italy	Retrospective analysis of surveillance mandatory notification data	1991-1996	C	General	VI	25 - 44 y	C	NP	NP	30	NP	NA	NA	1	1	1	1	1	1	1	1	8	Good	data extracted from graph, ISTAT mandatory notification data
Gabutti, 2001	Italy	Retrospective	1991-1996	C	General	SP	1 y	L	NP	NP	NA	NA	11.07	NP
Gabutti, 2001	Italy	Retrospective	1996-1997	C	General	SP	2 - 4 y	L	NP	NP	NA	NA	26	NP	1	1	1	1	1	1	1	1	8	Good
Gabutti, 2001	Italy	Retrospective	1996-1997	C	General	SP	5 - 9 y	L	NP	NP	NA	NA	61.8	NP	1	1	1	1	1	1	1	1	8	Good
Gabutti, 2001	Italy	Retrospective	1996-1997	C	General	SP	10 - 14 y	L	NP	NP	NA	NA	82.1	NP	1	1	1	1	1	1	1	1	8	Good
Gabutti, 2001	Italy	Retrospective	1996-1997	C	General	SP	15 - 19 y	L	NP	NP	NA	NA	83.61	NP	1	1	1	1	1	1	1	1	8	Good
Gabutti, 2001	Italy	Retrospective	1996-1997	C	General	SP	20 - 24 y	L	NP	NP	NA	NA	93	NP	1	1	1	1	1	1	1	1	8	Good
Gabutti, 2008	Italy	Retrospective	2000-2003	H	General	HI	0 - 65+ y	C	NP	1575	NA	NA	NP	NP	1	1	1	1	1	1	1	0	7	Acceptable	National Hospital discharge database, average number of hospitalizations per year due to varicella
Gabutti, 2008	Italy	Retrospective	1991-2002	PC/H	General	M	0 - 65+ y	C	NP	66	NP	NP	NA	NA	1	1	1	1	1	1	1	0	7	Acceptable	ISTAT
Gabutti, 2008	Italy	Retrospective analysis notification data	1991-2004	PC/H	General	VI	All	C	NP	NP	164.4 - 244.2	NP	NA	NA	1	1	1	1	1	1	1	0	7	Acceptable	ISTAT
Gabutti, 2008	Italy	Retrospective analysis of surveillance and notification data	2000	PC	General	PCI	0 - 14 y	MD	NP	NP	5340	NP	NA	NA	1	1	1	1	1	1	1	1	8	Good	SPES
Gabutti, 2008	Italy	Retrospective analysis of surveillance and notification data	2001	PC	General	PCI	0 - 14 y	MD	NP	NP	5741	NP	NA	NA	1	1	1	1	1	1	1	1	8	Good	SPES
Gabutti, 2008	Italy	Retrospective analysis of surveillance and notification data	2002	PC	General	PCI	0 - 14 y	MD	NP	NP	5459	NP	NA	NA	1	1	1	1	1	1	1	1	8	Good	SPES
Gabutti, 2008	Italy	Retrospective analysis of surveillance and notification data	2003	PC	General	PCI	0 - 14 y	MD	NP	NP	5635	NP	NA	NA	1	1	1	1	1	1	1	1	8	Good	SPES
Gabutti, 2008	Italy	Retrospective analysis of surveillance and notification data	2004	PC	General	PCI	0 - 14 y	MD	NP	NP	6655	NP	NA	NA	1	1	1	1	1	1	1	1	8	Good	SPES
Gabutti, 2008	Italy	Retrospective analysis of surveillance and notification data	2005	PC	General	PCI	0 - 14 y	MD	NP	NP	4053	NP	NA	NA	1	1	1	1	1	1	1	1	8	Good	SPES
Gabutti, 2008	Italy	Retrospective	2003-2004	C	General	SP	1 y	L	NP	NP	NA	NA	11.25	NP
Gabutti, 2008	Italy	Retrospective	2003-2004	C	General	SP	2 - 4 y	L	NP	NP	NA	NA	32.9	NP	1	1	1	1	1	1	1	1	8	Good
Gabutti, 2008	Italy	Retrospective	2003-2004	C	General	SP	5 - 9 y	L	NP	NP	NA	NA	67	NP	1	1	1	1	1	1	1	1	8	Good
Gabutti, 2008	Italy	Retrospective	2003-2004	C	General	SP	10 - 14 y	L	NP	NP	NA	NA	84.6	NP	1	1	1	1	1	1	1	1	8	Good
Gabutti, 2008	Italy	Retrospective	2003-2004	C	General	SP	15 - 19 y	L	NP	NP	NA	NA	85.4	NP	1	1	1	1	1	1	1	1	8	Good
Gabutti, 2008	Italy	Retrospective	2003-2004	C	General	SP	20 - 39 y	L	NP	NP	NA	NA	91.0	NP	1	1	1	1	1	1	1	1	8	Good
Gabutti, 2008	Italy	Retrospective	2003-2004	C	General	SP	40+ y	L	NP	NP	NA	NA	98.4	NP	1	1	1	1	1	1	1	1	8	Good
Gallagher, 1996	Ireland	Retrospective	1990-1994	H	HCW	SP	NP	L	970	928	NP	NP	95.7	NP	1	1	1	1	1	1	1	1	8	Good
Giacchino, 2005	Italy	Retrospective	1995-2003	H	General	HI	0 - 15 y	MD	NP	303	NA	NA	NP	NP	1	1	1	1	1	1	1	0	7	Acceptable	Letter to the editor, little information on methods
Giacchino, 2005	Italy	Retrospective	1995-2003	H	Varicella hospitalizations	LR	0 - 15 y	MD	303	4	NA	NA	0.0132013	NP	1	1	1	1	1	1	1	0	7	Acceptable
Gil 1998	Spain	Cross-sectional survey	1993?	C	Students	SP	14 - 17 y	L	1191	NP	NA	NA	93.7	91.6 - 94.4	1	1	0	0	1	1	1	1	6	Acceptable
Gil 2001	Spain	Retrospective analysis hospital data	1995 - 1998	H	General	HI	All	C	NP	3632	2.8	NP	NA	NA	1	1	1	1	1	1	1	1	8	Good	ICD code in first position only
Gil 2001	Spain	Retrospective analysis hospital data	1995 - 1998	H	General	HI	0- 1 y	C	NP	587	23.2	NP	NA	NA	1	1	1	1	1	1	1	1	8	Good	ICD code in first position only
Gil 2001	Spain	Retrospective analysis hospital data	1995 - 1998	H	General	HI	1 - 2 y	C	NP	316	25	NP	NA	NA	1	1	1	1	1	1	1	1	8	Good	ICD code in first position only
Gil 2001	Spain	Retrospective analysis hospital data	1995 - 1998	H	General	HI	3 - 5 y	C	NP	855	22.3	NP	NA	NA	1	1	1	1	1	1	1	1	8	Good	ICD code in first position only
Gil 2001	Spain	Retrospective analysis hospital data	1995 - 1998	H	General	HI	6 - 10 y	C	NP	363	5.4	NP	NA	NA	1	1	1	1	1	1	1	1	8	Good	ICD code in first position only
Gil 2001	Spain	Retrospective analysis hospital data	1995 - 1998	H	General	HI	11 - 20 y	C	NP	159	0.9	NP	NA	NA	1	1	1	1	1	1	1	1	8	Good	ICD code in first position only
Gil 2001	Spain	Retrospective analysis hospital data	1995 - 1998	H	General	HI	21 - 30 y	C	NP	511	2.3	NP	NA	NA	1	1	1	1	1	1	1	1	8	Good	ICD code in first position only
Gil 2001	Spain	Retrospective analysis hospital data	1995 - 1998	H	General	HI	31 - 50 y	C	NP	683	1.9	NP	NA	NA	1	1	1	1	1	1	1	1	8	Good	ICD code in first position only
Gil 2001	Spain	Retrospective analysis hospital data	1995 - 1998	H	General	HI	> 50 y	C	NP	158	0.4	NP	NA	NA	1	1	1	1	1	1	1	1	8	Good	ICD code in first position only
Gil 2004	Spain	Retrospective analysis hospital data	1995 - 2000	H	General	HI	All	C	NP	5746	2.7	NP	NA	NA	1	1	1	1	1	1	1	1	8	Good	ICD code in first position only, data per region also
Gil 2004	Spain	Retrospective analysis hospital data	1995 - 2000	H	General	HI	< 11 y	C	NP	NP	14.3	NP	NA	NA	1	1	1	1	1	1	1	1	8	Good	ICD code in first position only, data oer region also
Gil 2004 (2)	Spain	Retrospective analysis hospital data	1999 - 2000	H	General	HI	All	C	NP	3083	4.1	NP	NA	NA	1	1	1	1	1	1	1	1	8	Good	ICD code in any position
Gil 2004 (2)	Spain	Retrospective analysis hospital data	1999 - 2000	H	General	HI	0- 1 y	C	NP	NP	60.3	NP	NA	NA	1	1	1	1	1	1	1	1	8	Good	ICD code in any position
Gil 2004 (2)	Spain	Retrospective analysis hospital data	1999 - 2000	H	General	HI	1 - 2 y	C	NP	NP	20.3	NP	NA	NA	1	1	1	1	1	1	1	1	8	Good	ICD code in any position
Gil 2004 (2)	Spain	Retrospective analysis hospital data	1999 - 2000	H	General	HI	3 - 5 y	C	NP	NP	32.8	NP	NA	NA	1	1	1	1	1	1	1	1	8	Good	ICD code in any position
Gil 2004 (2)	Spain	Retrospective analysis hospital data	1999 - 2000	H	General	HI	6 - 10 y	C	NP	NP	9.2	NP	NA	NA	1	1	1	1	1	1	1	1	8	Good	ICD code in any position
Gil 2004 (2)	Spain	Retrospective analysis hospital data	1999 - 2000	H	General	HI	11 - 20 y	C	NP	NP	1.7	NP	NA	NA	1	1	1	1	1	1	1	1	8	Good	ICD code in any position
Gil 2004 (2)	Spain	Retrospective analysis hospital data	1999 - 2000	H	General	HI	21 - 30 y	C	NP	NP	2.6	NP	NA	NA	1	1	1	1	1	1	1	1	8	Good	ICD code in any position
Gil 2004 (2)	Spain	Retrospective analysis hospital data	1999 - 2000	H	General	HI	31 - 50 y	C	NP	NP	2.9	NP	NA	NA	1	1	1	1	1	1	1	1	8	Good	ICD code in any position
Gil 2004 (2)	Spain	Retrospective analysis hospital data	1999 - 2000	H	General	HI	> 50 y	C	NP	NP	0.7	NP	NA	NA	1	1	1	1	1	1	1	1	8	Good	ICD code in any position
Grimheden 2009	Sweden	Retrospective analysis hospital data	1986 - 1995	H	General	HI	< 5 y	MD	110000	219	NP	NP	NA	NA	1	1	1	1	1	1	1	1	8	Good
Grimheden 2009	Sweden	Retrospective analysis hospital data	1998 - 2005	H	General	HI	< 5 y	MD	210000	146	NP	NP	NA	NA	1	1	1	1	1	1	1	1	8	Good
Grimheden 2009	Sweden	National patient register	1987-2002	H	General	HI	< 5 y	C	1920000	5078	NP	NP	NA	NA	1	1	1	1	1	1	1	1	8	Good
Grote, 2008	Germany	Prospective surveillance	2003-2004	C	General	M	0 - 17 y	MD	NP	10	0.04	NP	NA	NA	1	1	0	1	1	1	1	1	7	Acceptable	some children with co-morbidities, gen pop?
Guido, 2012	Italy	Retrospective	2008-2009	C	General	SP	15 - 49 y	L	539	482	NA	NA	89.4	NP	1	1	1	1	1	1	1	1	8	Good
Guillen 2009	Spain	Retrospective analysis hospital data	1999 - 2005	H	General	HI	< 15 y	C	NP	8635	23.06	NP	NA	NA	1	1	1	1	1	1	1	1	8	Good	ICD code in any position
Guillen 2009	Spain	Retrospective analysis hospital data	1999 - 2005	H	General	HI	< 1 y	C	NP	NP	60.79	NP	NA	NA	1	1	1	1	1	1	1	1	8	Good	ICD code in any position
Guillen 2009	Spain	Retrospective analysis hospital data	1999 - 2005	H	General	HI	1 - 2 y	C	NP	NP	55.65	NP	NA	NA	1	1	1	1	1	1	1	1	8	Good	ICD code in any position
Guillen 2009	Spain	Retrospective analysis hospital data	1999 - 2005	H	General	HI	2 - 3 y	C	NP	NP	53.86	NP	NA	NA	1	1	1	1	1	1	1	1	8	Good	ICD code in any position
Guillen 2009	Spain	Retrospective analysis hospital data	1999 - 2005	H	General	HI	3 - 4 y	C	NP	NP	46.09	NP	NA	NA	1	1	1	1	1	1	1	1	8	Good	ICD code in any position
Guillen 2009	Spain	Retrospective analysis hospital data	1999 - 2005	H	General	HI	4 - 5 y	C	NP	NP	35.89	NP	NA	NA	1	1	1	1	1	1	1	1	8	Good	ICD code in any position
Guillen 2009	Spain	Retrospective analysis hospital data	1999 - 2005	H	General	HI	5 - 6 y	C	NP	NP	22.72	NP	NA	NA	1	1	1	1	1	1	1	1	8	Good	ICD code in any position
Guillen 2009	Spain	Retrospective analysis hospital data	1999 - 2005	H	General	HI	6 - 7 y	C	NP	NP	14.9	NP	NA	NA	1	1	1	1	1	1	1	1	8	Good	ICD code in any position
Guillen 2009	Spain	Retrospective analysis hospital data	1999 - 2005	H	General	HI	7 - 8 y	C	NP	NP	9.14	NP	NA	NA	1	1	1	1	1	1	1	1	8	Good	ICD code in any position
Guillen 2009	Spain	Retrospective analysis hospital data	1999 - 2005	H	General	HI	8 - 9 y	C	NP	NP	6.64	NP	NA	NA	1	1	1	1	1	1	1	1	8	Good	ICD code in any position
Guillen 2009	Spain	Retrospective analysis hospital data	1999 - 2005	H	General	HI	9 - 10 y	C	NP	NP	6	NP	NA	NA	1	1	1	1	1	1	1	1	8	Good	ICD code in any position
Guillen 2009	Spain	Retrospective analysis hospital data	1999 - 2005	H	General	HI	10 - 11 y	C	NP	NP	3.7	NP	NA	NA	1	1	1	1	1	1	1	1	8	Good	ICD code in any position
Guillen 2009	Spain	Retrospective analysis hospital data	1999 - 2005	H	General	HI	11 - 12 y	C	NP	NP	3.61	NP	NA	NA	1	1	1	1	1	1	1	1	8	Good	ICD code in any position
Guillen 2009	Spain	Retrospective analysis hospital data	1999 - 2005	H	General	HI	12 - 13 y	C	NP	NP	2.72	NP	NA	NA	1	1	1	1	1	1	1	1	8	Good	ICD code in any position
Guillen 2009	Spain	Retrospective analysis hospital data	1999 - 2005	H	General	HI	13 - 14 y	C	NP	NP	2.43	NP	NA	NA	1	1	1	1	1	1	1	1	8	Good	ICD code in any position
Guillen 2009	Spain	Retrospective analysis hospital data	1999 - 2005	H	Varicella hospitalizations	M	< 15 y	C	NP	19	0.05	NP	NA	NA	1	1	1	1	1	1	1	1	8	Good
Guillen 2010	Spain	Retrospective analysis hospital data	2001	H	General	HI	18+ y	C	NP	NP	2.12	1.97 - 2.28	NA	NA	1	1	1	1	1	1	1	1	8	Good	ICD code in any position. Part of the data is post-vaccination. Data only extracted for the years 2001-2003. Complications and mortality data given only for the full period 2001 - 2007 so not included
Guillen 2010	Spain	Retrospective analysis hospital data	2002	H	General	HI	18+ y	C	NP	NP	2.24	2.08 - 2.4	NA	NA	1	1	1	1	1	1	1	1	8	Good	ICD code in any position. Part of the data is post-vaccination. Data only extracted for the years 2001-2003. Complications and mortality data given only for the full period 2001 - 2007 so not included
Guillen 2010	Spain	Retrospective analysis hospital data	2003	H	General	HI	18+ y	C	NP	NP	2.22	2.06 - 2.38	NA	NA	1	1	1	1	1	1	1	1	8	Good	ICD code in any position. Part of the data is post-vaccination. Data only extracted for the years 2001-2003. Complications and mortality data given only for the full period 2001 - 2007 so not included
Guillen 2010	Spain	Retrospective analysis hospital data	2001	H	General	HI	18 - 24 y	C	NP	NP	1.53	1.16 - 1.9	NA	NA	1	1	1	1	1	1	1	1	8	Good	ICD code in any position. Part of the data is post-vaccination. Data only extracted for the years 2001-2003. Complications and mortality data given only for the full period 2001 - 2007 so not included
Guillen 2010	Spain	Retrospective analysis hospital data	2002	H	General	HI	18 - 24 y	C	NP	NP	1.8	1.39 - 2.2	NA	NA	1	1	1	1	1	1	1	1	8	Good	ICD code in any position. Part of the data is post-vaccination. Data only extracted for the years 2001-2003. Complications and mortality data given only for the full period 2001 - 2007 so not included
Guillen 2010	Spain	Retrospective analysis hospital data	2003	H	General	HI	18 - 24 y	C	NP	NP	2.48	2 - 2.95	NA	NA	1	1	1	1	1	1	1	1	8	Good	ICD code in any position. Part of the data is post-vaccination. Data only extracted for the years 2001-2003. Complications and mortality data given only for the full period 2001 - 2007 so not included
Guillen 2010	Spain	Retrospective analysis hospital data	2001	H	General	HI	25 - 34 y	C	NP	NP	3.74	3.28 - 4.2	NA	NA	1	1	1	1	1	1	1	1	8	Good	ICD code in any position. Part of the data is post-vaccination. Data only extracted for the years 2001-2003. Complications and mortality data given only for the full period 2001 - 2007 so not included
Guillen 2010	Spain	Retrospective analysis hospital data	2002	H	General	HI	25 - 34 y	C	NP	NP	3.77	3.32 - 4.23	NA	NA	1	1	1	1	1	1	1	1	8	Good	ICD code in any position. Part of the data is post-vaccination. Data only extracted for the years 2001-2003. Complications and mortality data given only for the full period 2001 - 2007 so not included
Guillen 2010	Spain	Retrospective analysis hospital data	2003	H	General	HI	25 - 34 y	C	NP	NP	3.2	2.78 - 3.60	NA	NA	1	1	1	1	1	1	1	1	8	Good	ICD code in any position. Part of the data is post-vaccination. Data only extracted for the years 2001-2003. Complications and mortality data given only for the full period 2001 - 2007 so not included
Guillen 2010	Spain	Retrospective analysis hospital data	2001	H	General	HI	35 - 44 y	C	NP	NP	3.96	3.47 - 4.46	NA	NA	1	1	1	1	1	1	1	1	8	Good	ICD code in any position. Part of the data is post-vaccination. Data only extracted for the years 2001-2003. Complications and mortality data given only for the full period 2001 - 2007 so not included
Guillen 2010	Spain	Retrospective analysis hospital data	2002	H	General	HI	35 - 44 y	C	NP	NP	4.02	3.53 - 4.51	NA	NA	1	1	1	1	1	1	1	1	8	Good	ICD code in any position. Part of the data is post-vaccination. Data only extracted for the years 2001-2003. Complications and mortality data given only for the full period 2001 - 2007 so not included
Guillen 2010	Spain	Retrospective analysis hospital data	2003	H	General	HI	35 - 44 y	C	NP	NP	3.95	3.47 - 4.42	NA	NA	1	1	1	1	1	1	1	1	8	Good	ICD code in any position. Part of the data is post-vaccination. Data only extracted for the years 2001-2003. Complications and mortality data given only for the full period 2001 - 2007 so not included
Guillen 2010	Spain	Retrospective analysis hospital data	2001	H	General	HI	45 - 54 y	C	NP	NP	0.81	0.56 - 1.06	NA	NA	1	1	1	1	1	1	1	1	8	Good	ICD code in any position. Part of the data is post-vaccination. Data only extracted for the years 2001-2003. Complications and mortality data given only for the full period 2001 - 2007 so not included
Guillen 2010	Spain	Retrospective analysis hospital data	2002	H	General	HI	45 - 54 y	C	NP	NP	0.83	0.58 - 1.08	NA	NA	1	1	1	1	1	1	1	1	8	Good	ICD code in any position. Part of the data is post-vaccination. Data only extracted for the years 2001-2003. Complications and mortality data given only for the full period 2001 - 2007 so not included
Guillen 2010	Spain	Retrospective analysis hospital data	2003	H	General	HI	45 - 54 y	C	NP	NP	0.89	0.64 - 1.15	NA	NA	1	1	1	1	1	1	1	1	8	Good	ICD code in any position. Part of the data is post-vaccination. Data only extracted for the years 2001-2003. Complications and mortality data given only for the full period 2001 - 2007 so not included
Guillen 2010	Spain	Retrospective analysis hospital data	2001	H	General	HI	55 - 64 y	C	NP	NP	1.07	0.61 - 1.04	NA	NA	1	1	1	1	1	1	1	1	8	Good	ICD code in any position. Part of the data is post-vaccination. Data only extracted for the years 2001-2003. Complications and mortality data given only for the full period 2001 - 2007 so not included
Guillen 2010	Spain	Retrospective analysis hospital data	2002	H	General	HI	55 - 64 y	C	NP	NP	1.28	0.93 - 1.63	NA	NA	1	1	1	1	1	1	1	1	8	Good	ICD code in any position. Part of the data is post-vaccination. Data only extracted for the years 2001-2003. Complications and mortality data given only for the full period 2001 - 2007 so not included
Guillen 2010	Spain	Retrospective analysis hospital data	2003	H	General	HI	55 - 64 y	C	NP	NP	1.3	0.95 - 1.64	NA	NA	1	1	1	1	1	1	1	1	8	Good	ICD code in any position. Part of the data is post-vaccination. Data only extracted for the years 2001-2003. Complications and mortality data given only for the full period 2001 - 2007 so not included
Guillen 2010	Spain	Retrospective analysis hospital data	2001	H	General	HI	65 + y	C	NP	NP	0.83	0.61 - 1.04	NA	NA	1	1	1	1	1	1	1	1	8	Good	ICD code in any position. Part of the data is post-vaccination. Data only extracted for the years 2001-2003. Complications and mortality data given only for the full period 2001 - 2007 so not included
Guillen 2010	Spain	Retrospective analysis hospital data	2002	H	General	HI	65 + y	C	NP	NP	0.95	0.72 - 1.18	NA	NA	1	1	1	1	1	1	1	1	8	Good	ICD code in any position. Part of the data is post-vaccination. Data only extracted for the years 2001-2003. Complications and mortality data given only for the full period 2001 - 2007 so not included
Guillen 2010	Spain	Retrospective analysis hospital data	2003	H	General	HI	65 + y	C	NP	NP	0.98	0.75 - 1.21	NA	NA	1	1	1	1	1	1	1	1	8	Good	ICD code in any position. Part of the data is post-vaccination. Data only extracted for the years 2001-2003. Complications and mortality data given only for the full period 2001 - 2007 so not included
Heininger, 2001	Switzerland	Cross-sectional survey	92-93/95-96	C	General	SP	6 - 15 y	L	1788	1707	NA	NA	95.5	94.5-96.4	1	1	1	1	1	1	1	1	8	Good	ELISA
Heininger, 2001	Switzerland	Cross-sectional survey	92-93/95-96	C	General	SP	6 - 15 y	L	1709	1650	NA	NA	96.5	95.7-97.4	1	1	1	1	1	1	1	1	8	Good	ELISA+FAMA
Heininger, 2005	Switzerland	Cross-sectional survey	1999-2000	H	General	SP	1 - 18 y	L	449	274	NA	NA	61	56-65	1	1	1	1	1	1	1	1	8	Good
Heininger, 2005	Switzerland	Cross-sectional survey	1999-2000	H	General	SP	1 - 4 y	L	167	42	NA	NA	25	19-32	1	1	1	1	1	1	1	1	8	Good
Heininger, 2005	Switzerland	Cross-sectional survey	1999-2000	H	General	SP	5 - 8 y	L	136	93	NA	NA	68	60-76	1	1	1	1	1	1	1	1	8	Good
Heininger, 2005	Switzerland	Cross-sectional survey	1999-2000	H	General	SP	9 - 18 y	L	146	139	NA	NA	95	92-99	1	1	1	1	1	1	1	1	8	Good
Heininger, 2006	Switzerland	Cross-sectional survey	1994-1999	H	General	SP	0 - 3 m	L	57	51	NA	NA	89.5	81.3-97.7	1	1	1	1	1	1	1	1	8	Good
Heininger, 2006	Switzerland	Cross-sectional survey	1994-1999	H	General	SP	4 - 6 m	L	47	18	NA	NA	38.3	23.9-52.7	1	1	1	1	1	1	1	1	8	Good
Heininger, 2006	Switzerland	Cross-sectional survey	1994-1999	H	General	SP	7 - 9 m	L	47	0	NA	NA	0	NP	1	1	1	1	1	1	1	1	8	Good
Heininger, 2006	Switzerland	Cross-sectional survey	1994-1999	H	General	SP	10 - 12 m	L	48	0	NA	NA	0	NP	1	1	1	1	1	1	1	1	8	Good
Heininger, 2006	Switzerland	Cross-sectional survey	1994-1999	H	General	SP	13 - 16 m	L	54	4	NA	NA	7.4	0.2-14.6	1	1	1	1	1	1	1	1	8	Good
Hervas 2008	Spain	Retrospective analysis hospital data	1995 - 2005	H	General	HI	< 15 y	MD	NP	213	18.2	NP	NA	NA	1	1	1	1	1	1	1	1	8	Good	3 hospital databases in Mallorca
Hervas 2011	Spain	Retrospective analysis hospital data	1995 - 2005	H	Varicella infections	CI-P	< 15 y	MD	NP	17	4.3	NP	NA	NA	1	1	1	1	1	1	1	1	8	Good	Pneumonia only, substudy of 526
Hervas 2011	Spain	Retrospective analysis hospital data	1995 - 2005	H	Varicella infections	CI-P	< 15 y	MD	NP	1	0.3	NP	NA	NA	1	1	1	1	1	1	1	1	8	Good	Pneumonia only, substudy of 526
HPSC Annual Report 2012	Ireland	Mandatory notification data	2012	H	General	HI	All	MD	NP	80	1.7	NP	NA	NA	1	1	1	1	1	1	1	1	8	Good
HPSC Annual Report 2012	Ireland	Mandatory notification data	2012	H	General	HI	< 1 y	MD	NP	7	9.69	NP	NA	NA	1	1	1	1	1	1	1	1	8	Good	Extracted from graph, confirmed and probable, probable are clinical diagnosis, confirmed if lab positive
HPSC Annual Report 2012	Ireland	Mandatory notification data	2012	H	General	HI	1 - 2 y	MD	NP	23	15.86	NP	NA	NA	1	1	1	1	1	1	1	1	8	Good	Extracted from graph, confirmed and probable, probable are clinical diagnosis, confirmed if lab positive
HPSC Annual Report 2012	Ireland	Mandatory notification data	2012	H	General	HI	3 - 4 y	MD	NP	8	5.74	NP	NA	NA	1	1	1	1	1	1	1	1	8	Good	Extracted from graph, confirmed and probable, probable are clinical diagnosis, confirmed if lab positive
HPSC Annual Report 2012	Ireland	Mandatory notification data	2012	H	General	HI	5 - 9 y	MD	NP	11	3.4	NP	NA	NA	1	1	1	1	1	1	1	1	8	Good	Extracted from graph, confirmed and probable, probable are clinical diagnosis, confirmed if lab positive
HPSC Annual Report 2012	Ireland	Mandatory notification data	2012	H	General	HI	10 - 14 y	MD	NP	1	0.31	NP	NA	NA	1	1	1	1	1	1	1	1	8	Good	Extracted from graph, confirmed and probable, probable are clinical diagnosis, confirmed if lab positive
HPSC Annual Report 2012	Ireland	Mandatory notification data	2012	H	General	HI	15 - 19 y	MD	NP	1	0.31	NP	NA	NA	1	1	1	1	1	1	1	1	8	Good	Extracted from graph, confirmed and probable, probable are clinical diagnosis, confirmed if lab positive
HPSC Annual Report 2012	Ireland	Mandatory notification data	2012	H	General	HI	20 - 24 y	MD	NP	3	0.99	NP	NA	NA	1	1	1	1	1	1	1	1	8	Good	Extracted from graph, confirmed and probable, probable are clinical diagnosis, confirmed if lab positive
HPSC Annual Report 2012	Ireland	Mandatory notification data	2012	H	General	HI	25 - 34 y	MD	NP	6	0.8	NP	NA	NA	1	1	1	1	1	1	1	1	8	Good	Extracted from graph, confirmed and probable, probable are clinical diagnosis, confirmed if lab positive
HPSC Annual Report 2012	Ireland	Mandatory notification data	2012	H	General	HI	35 - 44	MD	NP	2	0.31	NP	NA	NA	1	1	1	1	1	1	1	1	8	Good	Extracted from graph, confirmed and probable, probable are clinical diagnosis, confirmed if lab positive
HPSC Annual Report 2012	Ireland	Mandatory notification data	2012	H	General	HI	45 - 54 y	MD	NP	5	0.86	NP	NA	NA	1	1	1	1	1	1	1	1	8	Good	Extracted from graph, confirmed and probable, probable are clinical diagnosis, confirmed if lab positive
HPSC Annual Report 2012	Ireland	Mandatory notification data	2012	H	General	HI	55 - 64 y	MD	NP	3	0.62	NP	NA	NA	1	1	1	1	1	1	1	1	8	Good	Extracted from graph, confirmed and probable, probable are clinical diagnosis, confirmed if lab positive
HPSC Annual Report 2012	Ireland	Mandatory notification data	2012	H	General	HI	65 + y	MD	NP	8	1.48	NP	NA	NA	1	1	1	1	1	1	1	1	8	Good	Extracted from graph, confirmed and probable, probable are clinical diagnosis, confirmed if lab positive
HPSC Annual Report 2012	Ireland	Mandatory notification data	2012	H	General	HI	All	L	NP	57	1.2	NP	NA	NA	1	1	1	1	1	1	1	1	8	Good	Lab confirmed cases only
HPSC Annual Report 2013	Ireland	Mandatory notification data	2013	H	General	HI	All	MD	NP	53	1.2	NP	NA	NA	1	1	1	1	1	1	1	1	8	Good	Data available per age group in graph
HPSC Annual Report 2013	Ireland	Mandatory notification data	2013	H	General	HI	< 1 y	MD	NP	10	12.46	NP	NA	NA	1	1	1	1	1	1	1	1	8	Good	Extracted from graph, confirmed and probable, probable are clinical diagnosis, confirmed if lab positive
HPSC Annual Report 2013	Ireland	Mandatory notification data	2013	H	General	HI	1 - 2 y	MD	NP	9	5.51	NP	NA	NA	1	1	1	1	1	1	1	1	8	Good	Extracted from graph, confirmed and probable, probable are clinical diagnosis, confirmed if lab positive
HPSC Annual Report 2013	Ireland	Mandatory notification data	2013	H	General	HI	3 - 4 y	MD	NP	16	11.55	NP	NA	NA	1	1	1	1	1	1	1	1	8	Good	Extracted from graph, confirmed and probable, probable are clinical diagnosis, confirmed if lab positive
HPSC Annual Report 2013	Ireland	Mandatory notification data	2013	H	General	HI	5 - 9 y	MD	NP	7	1.89	NP	NA	NA	1	1	1	1	1	1	1	1	8	Good	Extracted from graph, confirmed and probable, probable are clinical diagnosis, confirmed if lab positive
HPSC Annual Report 2013	Ireland	Mandatory notification data	2013	H	General	HI	10 - 14 y	MD	NP	3	0.99	NP	NA	NA	1	1	1	1	1	1	1	1	8	Good	Extracted from graph, confirmed and probable, probable are clinical diagnosis, confirmed if lab positive
HPSC Annual Report 2013	Ireland	Mandatory notification data	2013	H	General	HI	15 - 19 y	MD	NP	0	0	NP	NA	NA	1	1	1	1	1	1	1	1	8	Good	Extracted from graph, confirmed and probable, probable are clinical diagnosis, confirmed if lab positive
HPSC Annual Report 2013	Ireland	Mandatory notification data	2013	H	General	HI	20 - 24 y	MD	NP	0	0	NP	NA	NA	1	1	1	1	1	1	1	1	8	Good	Extracted from graph, confirmed and probable, probable are clinical diagnosis, confirmed if lab positive
HPSC Annual Report 2013	Ireland	Mandatory notification data	2013	H	General	HI	25 - 34 y	MD	NP	2	0.25	NP	NA	NA	1	1	1	1	1	1	1	1	8	Good	Extracted from graph, confirmed and probable, probable are clinical diagnosis, confirmed if lab positive
HPSC Annual Report 2013	Ireland	Mandatory notification data	2013	H	General	HI	35 - 44	MD	NP	1	0.14	NP	NA	NA	1	1	1	1	1	1	1	1	8	Good	Extracted from graph, confirmed and probable, probable are clinical diagnosis, confirmed if lab positive
HPSC Annual Report 2013	Ireland	Mandatory notification data	2013	H	General	HI	45 - 54 y	MD	NP	0	0	NP	NA	NA	1	1	1	1	1	1	1	1	8	Good	Extracted from graph, confirmed and probable, probable are clinical diagnosis, confirmed if lab positive
HPSC Annual Report 2013	Ireland	Mandatory notification data	2013	H	General	HI	55 - 64 y	MD	NP	1	0.25	NP	NA	NA	1	1	1	1	1	1	1	1	8	Good	Extracted from graph, confirmed and probable, probable are clinical diagnosis, confirmed if lab positive
HPSC Annual Report 2013	Ireland	Mandatory notification data	2013	H	General	HI	65 + y	MD	NP	4	0.76	NP	NA	NA	1	1	1	1	1	1	1	1	8	Good	Extracted from graph, confirmed and probable, probable are clinical diagnosis, confirmed if lab positive
HPSC Annual Report 2014	Ireland	Mandatory notification data	2014	H	General	HI	All	MD	NP	61	1.3	NP	NA	NA	1	1	1	1	1	1	1	1	8	Good	Data available per age group in graph
HPSC Annual Report 2014	Ireland	Mandatory notification data	2014	H	General	HI	< 1 y	MD	NP	15	20.64	NP	NA	NA	1	1	1	1	1	1	1	1	8	Good	Extracted from graph, confirmed and probable, probable are clinical diagnosis, confirmed if lab positive
HPSC Annual Report 2014	Ireland	Mandatory notification data	2014	H	General	HI	1 - 2 y	MD	NP	9	6.21	NP	NA	NA	1	1	1	1	1	1	1	1	8	Good	Extracted from graph, confirmed and probable, probable are clinical diagnosis, confirmed if lab positive
HPSC Annual Report 2014	Ireland	Mandatory notification data	2014	H	General	HI	3 - 4 y	MD	NP	8	5.81	NP	NA	NA	1	1	1	1	1	1	1	1	8	Good	Extracted from graph, confirmed and probable, probable are clinical diagnosis, confirmed if lab positive
HPSC Annual Report 2014	Ireland	Mandatory notification data	2014	H	General	HI	5 - 9 y	MD	NP	12	3.81	NP	NA	NA	1	1	1	1	1	1	1	1	8	Good	Extracted from graph, confirmed and probable, probable are clinical diagnosis, confirmed if lab positive
HPSC Annual Report 2014	Ireland	Mandatory notification data	2014	H	General	HI	10 - 14 y	MD	NP	4	1.44	NP	NA	NA	1	1	1	1	1	1	1	1	8	Good	Extracted from graph, confirmed and probable, probable are clinical diagnosis, confirmed if lab positive
HPSC Annual Report 2014	Ireland	Mandatory notification data	2014	H	General	HI	15 - 19 y	MD	NP	0	0	NP	NA	NA	1	1	1	1	1	1	1	1	8	Good	Extracted from graph, confirmed and probable, probable are clinical diagnosis, confirmed if lab positive
HPSC Annual Report 2014	Ireland	Mandatory notification data	2014	H	General	HI	20 - 24 y	MD	NP	4	1.5	NP	NA	NA	1	1	1	1	1	1	1	1	8	Good	Extracted from graph, confirmed and probable, probable are clinical diagnosis, confirmed if lab positive
HPSC Annual Report 2014	Ireland	Mandatory notification data	2014	H	General	HI	25 - 34 y	MD	NP	2	0.43	NP	NA	NA	1	1	1	1	1	1	1	1	8	Good	Extracted from graph, confirmed and probable, probable are clinical diagnosis, confirmed if lab positive
HPSC Annual Report 2014	Ireland	Mandatory notification data	2014	H	General	HI	35 - 44	MD	NP	3	0.59	NP	NA	NA	1	1	1	1	1	1	1	1	8	Good	Extracted from graph, confirmed and probable, probable are clinical diagnosis, confirmed if lab positive
HPSC Annual Report 2014	Ireland	Mandatory notification data	2014	H	General	HI	45 - 54 y	MD	NP	2	0.53	NP	NA	NA	1	1	1	1	1	1	1	1	8	Good	Extracted from graph, confirmed and probable, probable are clinical diagnosis, confirmed if lab positive
HPSC Annual Report 2014	Ireland	Mandatory notification data	2014	H	General	HI	55 - 64 y	MD	NP	0	0	NP	NA	NA	1	1	1	1	1	1	1	1	8	Good	Extracted from graph, confirmed and probable, probable are clinical diagnosis, confirmed if lab positive
HPSC Annual Report 2014	Ireland	Mandatory notification data	2014	H	General	HI	65 + y	MD	NP	2	0.59	NP	NA	NA	1	1	1	1	1	1	1	1	8	Good	Extracted from graph, confirmed and probable, probable are clinical diagnosis, confirmed if lab positive
ISCII - Centro Nacional de Epidemiologia	Spain	National seroprevalence survey	1996	PC	General	SP	2 - 5 y	L	461	NP	NA	NA	47.2	40.2 - 54.3	1	0	1	1	1	1	1	1	7	Acceptable
ISCII - Centro Nacional de Epidemiologia	Spain	National seroprevalence survey	1996	PC	General	SP	6 - 9 y	L	475	NP	NA	NA	79.3	74.5 - 84.2	1	0	1	1	1	1	1	1	7	Acceptable
ISCII - Centro Nacional de Epidemiologia	Spain	National seroprevalence survey	1996	PC	General	SP	10 - 14 y	L	497	NP	NA	NA	90.9	87.4 - 94.4	1	0	1	1	1	1	1	1	7	Acceptable
ISCII - Centro Nacional de Epidemiologia	Spain	National seroprevalence survey	1996	PC	General	SP	15- 19 y	L	544	NP	NA	NA	95.1	93 - 97.2	1	0	1	1	1	1	1	1	7	Acceptable
ISCII - Centro Nacional de Epidemiologia	Spain	National seroprevalence survey	1996	PC	General	SP	20 - 24 y	L	568	NP	NA	NA	91	87.4 - 94.5	1	0	1	1	1	1	1	1	7	Acceptable
ISCII - Centro Nacional de Epidemiologia	Spain	National seroprevalence survey	1996	PC	General	SP	25 - 29 y	L	562	NP	NA	NA	94.6	92.1 - 97	1	0	1	1	1	1	1	1	7	Acceptable
ISCII - Centro Nacional de Epidemiologia	Spain	National seroprevalence survey	1996	PC	General	SP	30 - 39 y	L	580	NP	NA	NA	97.4	95.9 - 99	1	0	1	1	1	1	1	1	7	Acceptable
Iseli, 2009	Switzerland	Prospective observational	2005-2007	PC	Varicella infections	LR	0 - 47 y	MD/S	236	0	NA	NA	NP	NP	1	1	1	1	1	1	1	1	8	Excellent
Iseli, 2009	Switzerland	Prospective observational	2005-2007	PC	General	PCI	0 - 47 y	MD/S	NP	236	NP	NP	NA	NA	1	1	1	1	1	1	1	1	8	Excellent	Rate of consultation among all patients enrolled, some consulted by phone only, NO outcome of interest? NO denominator
Jelastopulu, 2010	Greece	Retrospective	1999-2004	H	General	HI	0 - 65+ y	MD	322790	96	5	NP	NA	NA	1	1	1	1	1	1	1	1	8	Good
Kadambari,2014	UK	Retrospective	2004-2013	C	General	CI-E	0 - 3 m	L	NP	16	1.68	NP	NA	NA	1	1	1	1	1	1	1	1	8	Good	Incidence of varicella related meningo-encephalitis
Kadambari,2014	UK	Retrospective	2004-2013	C	General	CI-E	3 - 11 m	L	NP	8	0.75	NP	NA	NA	1	1	1	1	1	1	1	1	8	Good
Kadambari,2014	UK	Retrospective	2004-2013	C	General	CI-E	1 - 4 y	L	NP	10	0.25	NP	NA	NA	1	1	1	1	1	1	1	1	8	Good
Kadambari,2014	UK	Retrospective	2004-2013	C	General	CI-E	5 - 14 y	L	NP	12	0.13	NP	NA	NA	1	1	1	1	1	1	1	1	8	Good
Kadambari,2014	UK	Retrospective	2004-2013	C	General	CI-E	15 - 44 y	L	NP	320	0.49	NP	NA	NA	1	1	1	1	1	1	1	1	8	Good
Kadambari,2014	UK	Retrospective	2004-2013	C	General	CI-E	45 - 64 y	L	NP	126	0.40	NP	NA	NA	1	1	1	1	1	1	1	1	8	Good
Kadambari,2014	UK	Retrospective	2004-2013	C	General	CI-E	65+ y	L	NP	80	0.65	NP	NA	NA	1	1	1	1	1	1	1	1	8	Good
Kadambari,2014	UK	Retrospective	2004-2013	C	General	CI-E	all	L	NP	580	0.45	NP	NA	NA	1	1	1	1	1	1	1	1	8	Good
Kavaliotis, 2003	Greece	Cross-sectional survey	1999-2001	C	Children hospitalized	SP	1 y	L	119	15	NA	NA	14	NP	1	1	1	1	1	1	1	1	8	Good	Prevalence data extracted from graph, data in graph does not match data in table
Kavaliotis, 2003	Greece	Cross-sectional survey	1999-2001	C	Children hospitalized	SP	2 y	L	106	20	NA	NA	15	NP	1	1	1	1	1	1	1	1	8	Good	Prevalence data extracted from graph, data in graph does not match data in table
Kavaliotis, 2003	Greece	Cross-sectional survey	1999-2001	C	Children hospitalized	SP	3 y	L	62	19	NA	NA	28	NP	1	1	1	1	1	1	1	1	8	Good	Prevalence data extracted from graph, data in graph does not match data in table
Kavaliotis, 2003	Greece	Cross-sectional survey	1999-2001	C	Children hospitalized	SP	4 y	L	71	29	NA	NA	30	NP	1	1	1	1	1	1	1	1	8	Good	Prevalence data extracted from graph, data in graph does not match data in table
Kavaliotis, 2003	Greece	Cross-sectional survey	1999-2001	C	Children hospitalized	SP	5 y	L	67	34	NA	NA	40	NP	1	1	1	1	1	1	1	1	8	Good	Prevalence data extracted from graph, data in graph does not match data in table
Kavaliotis, 2003	Greece	Cross-sectional survey	1999-2001	C	Children hospitalized	SP	6 y	L	27	14	NA	NA	61	NP	1	1	1	1	1	1	1	1	8	Good	Prevalence data extracted from graph, data in graph does not match data in table
Kavaliotis, 2003	Greece	Cross-sectional survey	1999-2001	C	Children hospitalized	SP	7 y	L	46	22	NA	NA	50	NP	1	1	1	1	1	1	1	1	8	Good	Prevalence data extracted from graph, data in graph does not match data in table
Kavaliotis, 2003	Greece	Cross-sectional survey	1999-2001	C	Children hospitalized	SP	8 y	L	35	25	NA	NA	67	NP	1	1	1	1	1	1	1	1	8	Good	Prevalence data extracted from graph, data in graph does not match data in table
Kavaliotis, 2003	Greece	Cross-sectional survey	1999-2001	C	Children hospitalized	SP	9 y	L	28	19	NA	NA	69	NP	1	1	1	1	1	1	1	1	8	Good	Prevalence data extracted from graph, data in graph does not match data in table
Kavaliotis, 2003	Greece	Cross-sectional survey	1999-2001	C	Children hospitalized	SP	10 y	L	25	18	NA	NA	80	NP	1	1	1	1	1	1	1	1	8	Good	Prevalence data extracted from graph, data in graph does not match data in table
Kavaliotis, 2003	Greece	Cross-sectional survey	1999-2001	C	Children hospitalized	SP	11 y	L	21	13	NA	NA	70	NP	1	1	1	1	1	1	1	1	8	Good	Prevalence data extracted from graph, data in graph does not match data in table
Kavaliotis, 2003	Greece	Cross-sectional survey	1999-2001	C	Children hospitalized	SP	12 y	L	11	9	NA	NA	82	NP	1	1	1	1	1	1	1	1	8	Good	Prevalence data extracted from graph, data in graph does not match data in table
Kavaliotis, 2003	Greece	Cross-sectional survey	1999-2001	C	Children hospitalized	SP	13 y	L	14	12	NA	NA	88	NP	1	1	1	1	1	1	1	1	8	Good	Prevalence data extracted from graph, data in graph does not match data in table
Khoshnood 2006	France	Cross-sectional survey	2003 - 2004	PC	General	SP	1 - 30 y	L	1257	934	NA	NA	72	NP	1	0	1	1	1	1	1	1	7	Acceptable
Khoshnood 2006	France	Cross-sectional survey	2003 - 2004	PC	General	SP	1 y	L	100	NP	NA	NA	15	8.6 - 23.5	1	0	1	1	1	1	1	1	7	Acceptable
Khoshnood 2006	France	Cross-sectional survey	2003 - 2004	PC	General	SP	2 y	L	98	NP	NA	NA	32.6	23.5 - 42.8	1	0	1	1	1	1	1	1	7	Acceptable
Khoshnood 2006	France	Cross-sectional survey	2003 - 2004	PC	General	SP	3 y	L	97	NP	NA	NA	53.6	43.2 - 63.8	1	0	1	1	1	1	1	1	7	Acceptable
Khoshnood 2006	France	Cross-sectional survey	2003 - 2004	PC	General	SP	4 y	L	96	NP	NA	NA	76	66 - 84	1	0	1	1	1	1	1	1	7	Acceptable
Khoshnood 2006	France	Cross-sectional survey	2003 - 2004	PC	General	SP	5 y	L	100	NP	NA	NA	74	64.2 - 82.2	1	0	1	1	1	1	1	1	7	Acceptable
Khoshnood 2006	France	Cross-sectional survey	2003 - 2004	PC	General	SP	6 y	L	94	NP	NA	NA	82.9	73.8 - 89.9	1	0	1	1	1	1	1	1	7	Acceptable
Khoshnood 2006	France	Cross-sectional survey	2003 - 2004	PC	General	SP	7 y	L	98	NP	NA	NA	89	81 - 94.3	1	0	1	1	1	1	1	1	7	Acceptable
Khoshnood 2006	France	Cross-sectional survey	2003 - 2004	PC	General	SP	8 y	L	95	NP	NA	NA	89.5	81.4 - 94.8	1	0	1	1	1	1	1	1	7	Acceptable
Khoshnood 2006	France	Cross-sectional survey	2003 - 2004	PC	General	SP	9 y	L	97	NP	NA	NA	89.7	81.8 - 94.9	1	0	1	1	1	1	1	1	7	Acceptable
Khoshnood 2006	France	Cross-sectional survey	2003 - 2004	PC	General	SP	10 y	L	96	NP	NA	NA	89.6	81.7 - 94.9	1	0	1	1	1	1	1	1	7	Acceptable
Khoshnood 2006	France	Cross-sectional survey	2003 - 2004	PC	General	SP	11 - 13 y	L	47	NP	NA	NA	85.1	71.7 - 93.8	1	0	1	1	1	1	1	1	7	Acceptable
Khoshnood 2006	France	Cross-sectional survey	2003 - 2004	PC	General	SP	14 - 17 y	L	47	NP	NA	NA	93.6	82.4 - 98.7	1	0	1	1	1	1	1	1	7	Acceptable
Khoshnood 2006	France	Cross-sectional survey	2003 - 2004	PC	General	SP	18 - 20 y	L	48	NP	NA	NA	95.8	85.7 - 99.5	1	0	1	1	1	1	1	1	7	Acceptable
Khoshnood 2006	France	Cross-sectional survey	2003 - 2004	PC	General	SP	21 - 23 y	L	45	NP	NA	NA	91.1	78.8 - 97.5	1	0	1	1	1	1	1	1	7	Acceptable
Khoshnood 2006	France	Cross-sectional survey	2003 - 2004	PC	General	SP	24 - 27 y	L	49	NP	NA	NA	95.9	86 - 99.5	1	0	1	1	1	1	1	1	7	Acceptable
Khoshnood 2006	France	Cross-sectional survey	2003 - 2004	PC	General	SP	28 - 30 y	L	50	NP	NA	NA	94	83.4 - 98.7	1	0	1	1	1	1	1	1	7	Acceptable
Knowles, 2004	Ireland	Retrospective	2002	H	Pregnant	SP	NP	L	4794	4465	NA	NA	0.931373	NP	1	1	1	1	1	1	1	1	8	Good	Study includes women born outside Ireland, data extracted only for Irish born women
Knowles, 2004	Ireland	Retrospective	2002	H	Pregnant	SP	< 20 y	L	378	338	NA	NA	0.894	NP	1	1	1	1	1	1	1	1	8	Good	Study includes women born outside Ireland, data extracted only for Irish born women
Knowles, 2004	Ireland	Retrospective	2002	H	Pregnant	SP	20 - 24 y	L	801	746	NA	NA	0.931	NP	1	1	1	1	1	1	1	1	8	Good	Study includes women born outside Ireland, data extracted only for Irish born women
Knowles, 2004	Ireland	Retrospective	2002	H	Pregnant	SP	25 + y	L	3615	NP	NA	NA	93,3 - 93,8	NP	1	1	1	1	1	1	1	1	8	Good	Study includes women born outside Ireland, data extracted only for Irish born women
Koskiniemi, 2007	Finland	Retrospective	1995-1996	H	General	SP	0 m	L	20	NP	NA	NA	45	NP	0	1	1	1	1	1	1	1	7	Acceptable	age groups should be interpreted as the number being the inferior limit of the interval, data was extracted from graph
Koskiniemi, 2007	Finland	Retrospective	1995-1996	H	General	SP	3 m	L	69	NP	NA	NA	34	NP	0	1	1	1	1	1	1	1	7	Acceptable	age groups should be interpreted as the number being the inferior limit of the interval, data was extracted from graph
Koskiniemi, 2007	Finland	Retrospective	1995-1996	H	General	SP	6 m	L	40	NP	NA	NA	14	NP	0	1	1	1	1	1	1	1	7	Acceptable	age groups should be interpreted as the number being the inferior limit of the interval, data was extracted from graph
Koskiniemi, 2007	Finland	Retrospective	1995-1996	H	General	SP	9 m	L	32	NP	NA	NA	22	NP	0	1	1	1	1	1	1	1	7	Acceptable	age groups should be interpreted as the number being the inferior limit of the interval, data was extracted from graph
Koskiniemi, 2007	Finland	Retrospective	1995-1996	H	General	SP	1 y	L	192	NP	NA	NA	29	NP	0	1	1	1	1	1	1	1	7	Acceptable	age groups should be interpreted as the number being the inferior limit of the interval, data was extracted from graph
Koskiniemi, 2007	Finland	Retrospective	1995-1996	H	General	SP	3 y	L	105	NP	NA	NA	45	NP	0	1	1	1	1	1	1	1	7	Acceptable	age groups should be interpreted as the number being the inferior limit of the interval, data was extracted from graph
Koskiniemi, 2007	Finland	Retrospective	1995-1996	H	General	SP	5 y	L	89	NP	NA	NA	67	NP	0	1	1	1	1	1	1	1	7	Acceptable	age groups should be interpreted as the number being the inferior limit of the interval, data was extracted from graph
Koskiniemi, 2007	Finland	Retrospective	1995-1996	H	General	SP	7 y	L	106	NP	NA	NA	82	NP	0	1	1	1	1	1	1	1	7	Acceptable	age groups should be interpreted as the number being the inferior limit of the interval, data was extracted from graph
Koskiniemi, 2007	Finland	Retrospective	1995-1996	H	General	SP	10 y	L	383	NP	NA	NA	91	NP	0	1	1	1	1	1	1	1	7	Acceptable	age groups should be interpreted as the number being the inferior limit of the interval, data was extracted from graph
Koskiniemi, 2007	Finland	Retrospective	1995-1996	H	General	SP	20 y	L	317	NP	NA	NA	95	NP	0	1	1	1	1	1	1	1	7	Acceptable	age groups should be interpreted as the number being the inferior limit of the interval, data was extracted from graph
Koskiniemi, 2007	Finland	Retrospective	1995-1996	H	General	SP	30 y	L	397	NP	NA	NA	97	NP	0	1	1	1	1	1	1	1	7	Acceptable	age groups should be interpreted as the number being the inferior limit of the interval, data was extracted from graph
Koskiniemi, 2007	Finland	Retrospective	1995-1996	H	General	SP	40 y	L	358	NP	NA	NA	94	NP	0	1	1	1	1	1	1	1	7	Acceptable	age groups should be interpreted as the number being the inferior limit of the interval, data was extracted from graph
Koskiniemi, 2007	Finland	Retrospective	1995-1996	H	General	SP	50 y	L	272	NP	NA	NA	91	NP	0	1	1	1	1	1	1	1	7	Acceptable	age groups should be interpreted as the number being the inferior limit of the interval, data was extracted from graph
Koskiniemi, 2007	Finland	Retrospective	1995-1996	H	General	SP	60 y	L	223	NP	NA	NA	96	NP	0	1	1	1	1	1	1	1	7	Acceptable	age groups should be interpreted as the number being the inferior limit of the interval, data was extracted from graph
Koskiniemi, 2007	Finland	Retrospective	1995-1996	H	General	SP	70 y	L	181	NP	NA	NA	97	NP	0	1	1	1	1	1	1	1	7	Acceptable	age groups should be interpreted as the number being the inferior limit of the interval, data was extracted from graph
Koskiniemi, 2007	Finland	Retrospective	1995-1996	H	General	SP	80 y	L	58	NP	NA	NA	95	NP	0	1	1	1	1	1	1	1	7	Acceptable	age groups should be interpreted as the number being the inferior limit of the interval, data was extracted from graph
Kudesia,2002	UK	Cross-sectional survey	1992	C	General	SP	1 - 4 y	L	73	37	NA	NA	51	NP	1	1	1	1	1	1	1	1	8	Good	data on 5 age groups in 6 different years are in table 1
Kudesia,2002	UK	Cross-sectional survey	1992	C	General	SP	5 - 9 y	L	36	23	NA	NA	64	NP	1	1	1	1	1	1	1	1	8	Good	data on 5 age groups in 6 different years are in table 1
Kudesia,2002	UK	Cross-sectional survey	1992	C	General	SP	10 - 19 y	L	46	44	NA	NA	96	NP	1	1	1	1	1	1	1	1	8	Good	data on 5 age groups in 6 different years are in table 1
Kudesia,2002	UK	Cross-sectional survey	1992	C	General	SP	20 - 29 y	L	53	49	NA	NA	92	NP	1	1	1	1	1	1	1	1	8	Good	data on 5 age groups in 6 different years are in table 1
Kudesia,2002	UK	Cross-sectional survey	1992	C	General	SP	30 - 39 y	L	54	52	NA	NA	96	NP	1	1	1	1	1	1	1	1	8	Good	data on 5 age groups in 6 different years are in table 1
Lantto,2013	Finland	Retrospective	1969-2004	C	Deceased children	M	0 - 15 y	MD	14214	24	0.7	NP	NA	NA	1	1	1	1	1	1	1	0	7	Acceptable	denominator?
Leuridan, 2011	Belgium	Prospective surveillance	2006-2008	C	Pregnant	SP	18 - 40 y	L	213	NP	NA	NA	98	NP	1	1	1	1	1	1	1	1	8	Excellent	study included also seroprevalence in the babies at birth, 3, 6, 9 and 12 months
Liese, 2008	Germany	Prospective surveillance	2003-2004	H	General	HI	0 - 16 y	MD	14106943	459	3.25	NP	NA	NA	1	1	1	1	1	1	1	1	8	Excellent	ESPED
Liese, 2008	Germany	Prospective surveillance	2003-2004	H	General	HI	0 - 16 y	MD	3248227	295	14.1	9.7-18.6	NA	NA	1	1	1	1	1	1	1	1	8	Excellent	ESPED+EURODIAB (capture/recapture)
Liese, 2008	Germany	Prospective surveillance	2003-2004	H	General	HI	< 1 y	MD	NP	59	89.5	11.2-167.8	NA	NA	1	1	1	1	1	1	1	1	8	Excellent	ESPED+EURODIAB (capture/recapture)
Liese, 2008	Germany	Prospective surveillance	2003-2004	H	General	HI	1 - 4 y	MD	NP	120	33.3	18.7-47.8	NA	NA	1	1	1	1	1	1	1	1	8	Excellent	ESPED+EURODIAB (capture/recapture)
Liese, 2008	Germany	Prospective surveillance	2003-2004	H	General	HI	5 - 10 y	MD	NP	97	10.3	5.8-14.7	NA	NA	1	1	1	1	1	1	1	1	8	Excellent	ESPED+EURODIAB (capture/recapture)
Liese, 2008	Germany	Prospective surveillance	2003-2004	H	General	HI	11 - 16 y	MD	NP	19	2	0.1-3.8	NA	NA	1	1	1	1	1	1	1	1	8	Excellent	ESPED+EURODIAB (capture/recapture)
Liese, 2008	Germany	Prospective surveillance	2003-2004	H	General	HI	0 - 16 y	C	3248227	639	19.7	NP	NA	NA	1	1	1	1	1	1	1	1	8	Excellent	ICD10 (includes secondary diagnosis)
Lipke, 2013	Poland	Retrospective analysis notification data	2008	PC/H	General	VI	All	MD	NP	NP	340.2	NP	NA	NA	1	1	1	1	1	1	1	1	8	Good
Lipke, 2013	Poland	Retrospective analysis notification data	2009	PC/H	General	VI	All	MD	NP	NP	367.2	NP	NA	NA	1	1	1	1	1	1	1	1	8	Good
Lipke, 2013	Poland	Retrospective analysis notification data	2010	PC/H	General	VI	All	MD	NP	NP	480.4	NP	NA	NA	1	1	1	1	1	1	1	1	8	Good	incidence for 2010 differs between table 1 and 2, table 1 480.4, table 2 420.2
Lipke, 2013	Poland	Retrospective analysis notification data	2011	PC/H	General	VI	All	MD	NP	NP	448.7	NP	NA	NA	1	1	1	1	1	1	1	1	8	Good
Lipke, 2013	Poland	Retrospective analysis notification data	2010	PC/H	General	VI	0 - 4 y	MD	NP	72834	3675.8	NP	NA	NA	1	1	1	1	1	1	1	1	8	Good
Lipke, 2013	Poland	Retrospective analysis notification data	2010	PC/H	General	VI	0 y	MD	NP	5586	1337.6	NP	NA	NA	1	1	1	1	1	1	1	1	8	Good
Lipke, 2013	Poland	Retrospective analysis notification data	2010	PC/H	General	VI	1 y	MD	NP	9062	2178.3	NP	NA	NA	1	1	1	1	1	1	1	1	8	Good
Lipke, 2013	Poland	Retrospective analysis notification data	2010	PC/H	General	VI	2 y	MD	NP	11307	2822.2	NP	NA	NA	1	1	1	1	1	1	1	1	8	Good
Lipke, 2013	Poland	Retrospective analysis notification data	2010	PC/H	General	VI	3 y	MD	NP	21511	5664.6	NP	NA	NA	1	1	1	1	1	1	1	1	8	Good
Lipke, 2013	Poland	Retrospective analysis notification data	2010	PC/H	General	VI	4 y	MD	NP	25368	6904.3	NP	NA	NA	1	1	1	1	1	1	1	1	8	Good
Lipke, 2013	Poland	Retrospective analysis notification data	2010	PC/H	General	VI	5 - 9 y	MD	NP	76651	4298.4	NP	NA	NA	1	1	1	1	1	1	1	1	8	Good
Lipke, 2013	Poland	Retrospective analysis notification data	2010	PC/H	General	VI	5 y	MD	NP	23863	6669.1	NP	NA	NA	1	1	1	1	1	1	1	1	8	Good
Lipke, 2013	Poland	Retrospective analysis notification data	2010	PC/H	General	VI	6 y	MD	NP	20528	5850.7	NP	NA	NA	1	1	1	1	1	1	1	1	8	Good
Lipke, 2013	Poland	Retrospective analysis notification data	2010	PC/H	General	VI	7 y	MD	NP	14018	4007.9	NP	NA	NA	1	1	1	1	1	1	1	1	8	Good
Lipke, 2013	Poland	Retrospective analysis notification data	2010	PC/H	General	VI	8 y	MD	NP	10186	2857.4	NP	NA	NA	1	1	1	1	1	1	1	1	8	Good
Lipke, 2013	Poland	Retrospective analysis notification data	2010	PC/H	General	VI	9 y	MD	NP	8056	2187.1	NP	NA	NA	1	1	1	1	1	1	1	1	8	Good
Lipke, 2013	Poland	Retrospective analysis notification data	2010	PC/H	General	VI	10 - 14 y	MD	NP	18999	946	NP	NA	NA	1	1	1	1	1	1	1	1	8	Good
Lipke, 2013	Poland	Retrospective analysis notification data	2010	PC/H	General	VI	15 - 19 y	MD	NP	4623	186.9	NP	NA	NA	1	1	1	1	1	1	1	1	8	Good
Lipke, 2013	Poland	Retrospective analysis notification data	2010	PC/H	General	VI	20 - 29 y	MD	NP	4350	70.25	NP	NA	NA	1	1	1	1	1	1	1	1	8	Good
Lipke, 2013	Poland	Retrospective analysis notification data	2010	PC/H	General	VI	30 - 39 y	MD	NP	4552	78.3	NP	NA	NA	1	1	1	1	1	1	1	1	8	Good
Lipke, 2013	Poland	Retrospective analysis notification data	2010	PC/H	General	VI	40+ y	MD	NP	1437	8.27	NP	NA	NA	1	1	1	1	1	1	1	1	8	Good
Lipke, 2013	Poland	Retrospective analysis notification data	2011	PC/H	General	VI	0 - 4 y	MD	NP	74349	3597.7	NP	NA	NA	1	1	1	1	1	1	1	1	8	Good
Lipke, 2013	Poland	Retrospective analysis notification data	2011	PC/H	General	VI	0 y	MD	NP	5804	1459.5	NP	NA	NA	1	1	1	1	1	1	1	1	8	Good
Lipke, 2013	Poland	Retrospective analysis notification data	2011	PC/H	General	VI	1 y	MD	NP	9154	2161.5	NP	NA	NA	1	1	1	1	1	1	1	1	8	Good
Lipke, 2013	Poland	Retrospective analysis notification data	2011	PC/H	General	VI	2 y	MD	NP	12324	2847.6	NP	NA	NA	1	1	1	1	1	1	1	1	8	Good
Lipke, 2013	Poland	Retrospective analysis notification data	2011	PC/H	General	VI	3 y	MD	NP	22090	5280.4	NP	NA	NA	1	1	1	1	1	1	1	1	8	Good
Lipke, 2013	Poland	Retrospective analysis notification data	2011	PC/H	General	VI	4 y	MD	NP	24977	6334.5	NP	NA	NA	1	1	1	1	1	1	1	1	8	Good
Lipke, 2013	Poland	Retrospective analysis notification data	2011	PC/H	General	VI	5 - 9 y	MD	NP	67176	3708.7	NP	NA	NA	1	1	1	1	1	1	1	1	8	Good
Lipke, 2013	Poland	Retrospective analysis notification data	2011	PC/H	General	VI	5 y	MD	NP	22501	5967.4	NP	NA	NA	1	1	1	1	1	1	1	1	8	Good
Lipke, 2013	Poland	Retrospective analysis notification data	2011	PC/H	General	VI	6 y	MD	NP	18076	4965.6	NP	NA	NA	1	1	1	1	1	1	1	1	8	Good
Lipke, 2013	Poland	Retrospective analysis notification data	2011	PC/H	General	VI	7 y	MD	NP	11551	3253.5	NP	NA	NA	1	1	1	1	1	1	1	1	8	Good
Lipke, 2013	Poland	Retrospective analysis notification data	2011	PC/H	General	VI	8 y	MD	NP	8415	2379.5	NP	NA	NA	1	1	1	1	1	1	1	1	8	Good
Lipke, 2013	Poland	Retrospective analysis notification data	2011	PC/H	General	VI	9 y	MD	NP	6633	1834.7	NP	NA	NA	1	1	1	1	1	1	1	1	8	Good
Lipke, 2013	Poland	Retrospective analysis notification data	2011	PC/H	General	VI	10 - 14 y	MD	NP	16902	863.9	NP	NA	NA	1	1	1	1	1	1	1	1	8	Good
Lipke, 2013	Poland	Retrospective analysis notification data	2011	PC/H	General	VI	15 - 19 y	MD	NP	4261	179.8	NP	NA	NA	1	1	1	1	1	1	1	1	8	Good
Lipke, 2013	Poland	Retrospective analysis notification data	2011	PC/H	General	VI	20 - 29 y	MD	NP	4144	68.45	NP	NA	NA	1	1	1	1	1	1	1	1	8	Good
Lipke, 2013	Poland	Retrospective analysis notification data	2011	PC/H	General	VI	30 - 39 y	MD	NP	4433	73.85	NP	NA	NA	1	1	1	1	1	1	1	1	8	Good
Lipke, 2013	Poland	Retrospective analysis notification data	2011	PC/H	General	VI	40+ y	MD	NP	1590	8.92	NP	NA	NA	1	1	1	1	1	1	1	1	8	Good
Lowe, 2004	UK/Wales	Retrospective analysis of GP surveillance network data	1992	PC	General	PCI	0 - 4 y	MD	NP	NP	6024	NP	NA	NA	1	1	1	1	1	1	1	1	8	Good	extracted from graph
Lowe, 2004	UK/Wales	Retrospective analysis of GP surveillance network data	1993	PC	General	PCI	0 - 4 y	MD	NP	NP	4397	NP	NA	NA	1	1	1	1	1	1	1	1	8	Good	extracted from graph
Lowe, 2004	UK/Wales	Retrospective analysis of GP surveillance network data	1994	PC	General	PCI	0 - 4 y	MD	NP	NP	4817	NP	NA	NA	1	1	1	1	1	1	1	1	8	Good	extracted from graph
Lowe, 2004	UK/Wales	Retrospective analysis of GP surveillance network data	1995	PC	General	PCI	0 - 4 y	MD	NP	NP	3508	NP	NA	NA	1	1	1	1	1	1	1	1	8	Good	extracted from graph
Lowe, 2004	UK/Wales	Retrospective analysis of GP surveillance network data	1996	PC	General	PCI	0 - 4 y	MD	NP	NP	4873	NP	NA	NA	1	1	1	1	1	1	1	1	8	Good	extracted from graph
Lowe, 2004	UK/Wales	Retrospective analysis of GP surveillance network data	1997	PC	General	PCI	0 - 4 y	MD	NP	NP	4079	NP	NA	NA	1	1	1	1	1	1	1	1	8	Good	extracted from graph
Lowe, 2004	UK/Wales	Retrospective analysis of GP surveillance network data	1998	PC	General	PCI	0 - 4 y	MD	NP	NP	3738	NP	NA	NA	1	1	1	1	1	1	1	1	8	Good	extracted from graph
Lowe, 2004	UK/Wales	Retrospective analysis of GP surveillance network data	1999	PC	General	PCI	0 - 4 y	MD	NP	NP	4262	NP	NA	NA	1	1	1	1	1	1	1	1	8	Good	extracted from graph
Lowe, 2004	UK/Wales	Retrospective analysis of GP surveillance network data	2000	PC	General	PCI	0 - 4 y	MD	NP	NP	3802	NP	NA	NA	1	1	1	1	1	1	1	1	8	Good	extracted from graph
Lowe, 2004	UK/Wales	Retrospective analysis of GP surveillance network data	2001	PC	General	PCI	0 - 4 y	MD	NP	NP	3381	NP	NA	NA	1	1	1	1	1	1	1	1	8	Good	extracted from graph
Lowe, 2004	UK/Wales	Retrospective analysis of GP surveillance network data	1992	PC	General	PCI	5 - 14 y	MD	NP	NP	2762	NP	NA	NA	1	1	1	1	1	1	1	1	8	Good	extracted from graph
Lowe, 2004	UK/Wales	Retrospective analysis of GP surveillance network data	1993	PC	General	PCI	5 - 14 y	MD	NP	NP	1746	NP	NA	NA	1	1	1	1	1	1	1	1	8	Good	extracted from graph
Lowe, 2004	UK/Wales	Retrospective analysis of GP surveillance network data	1994	PC	General	PCI	5 - 14 y	MD	NP	NP	1540	NP	NA	NA	1	1	1	1	1	1	1	1	8	Good	extracted from graph
Lowe, 2004	UK/Wales	Retrospective analysis of GP surveillance network data	1995	PC	General	PCI	5 - 14 y	MD	NP	NP	1087	NP	NA	NA	1	1	1	1	1	1	1	1	8	Good	extracted from graph
Lowe, 2004	UK/Wales	Retrospective analysis of GP surveillance network data	1996	PC	General	PCI	5 - 14 y	MD	NP	NP	1317	NP	NA	NA	1	1	1	1	1	1	1	1	8	Good	extracted from graph
Lowe, 2004	UK/Wales	Retrospective analysis of GP surveillance network data	1997	PC	General	PCI	5 - 14 y	MD	NP	NP	1071	NP	NA	NA	1	1	1	1	1	1	1	1	8	Good	extracted from graph
Lowe, 2004	UK/Wales	Retrospective analysis of GP surveillance network data	1998	PC	General	PCI	5 - 14 y	MD	NP	NP	944	NP	NA	NA	1	1	1	1	1	1	1	1	8	Good	extracted from graph
Lowe, 2004	UK/Wales	Retrospective analysis of GP surveillance network data	1999	PC	General	PCI	5 - 14 y	MD	NP	NP	873	NP	NA	NA	1	1	1	1	1	1	1	1	8	Good	extracted from graph
Lowe, 2004	UK/Wales	Retrospective analysis of GP surveillance network data	2000	PC	General	PCI	5 - 14 y	MD	NP	NP	944	NP	NA	NA	1	1	1	1	1	1	1	1	8	Good	extracted from graph
Lowe, 2004	UK/Wales	Retrospective analysis of GP surveillance network data	2001	PC	General	PCI	5 - 14 y	MD	NP	NP	706	NP	NA	NA	1	1	1	1	1	1	1	1	8	Good	extracted from graph
Lowe, 2004	UK/Wales	Retrospective analysis of GP surveillance network data	1992	PC	General	PCI	15 - 24 y	MD	NP	NP	524	NP	NA	NA	1	1	1	1	1	1	1	1	8	Good	extracted from graph
Lowe, 2004	UK/Wales	Retrospective analysis of GP surveillance network data	1993	PC	General	PCI	15 - 24 y	MD	NP	NP	349	NP	NA	NA	1	1	1	1	1	1	1	1	8	Good	extracted from graph
Lowe, 2004	UK/Wales	Retrospective analysis of GP surveillance network data	1994	PC	General	PCI	15 - 24 y	MD	NP	NP	317	NP	NA	NA	1	1	1	1	1	1	1	1	8	Good	extracted from graph
Lowe, 2004	UK/Wales	Retrospective analysis of GP surveillance network data	1995	PC	General	PCI	15 - 24 y	MD	NP	NP	230	NP	NA	NA	1	1	1	1	1	1	1	1	8	Good	extracted from graph
Lowe, 2004	UK/Wales	Retrospective analysis of GP surveillance network data	1996	PC	General	PCI	15 - 24 y	MD	NP	NP	325	NP	NA	NA	1	1	1	1	1	1	1	1	8	Good	extracted from graph
Lowe, 2004	UK/Wales	Retrospective analysis of GP surveillance network data	1997	PC	General	PCI	15 - 24 y	MD	NP	NP	214	NP	NA	NA	1	1	1	1	1	1	1	1	8	Good	extracted from graph
Lowe, 2004	UK/Wales	Retrospective analysis of GP surveillance network data	1998	PC	General	PCI	15 - 24 y	MD	NP	NP	135	NP	NA	NA	1	1	1	1	1	1	1	1	8	Good	extracted from graph
Lowe, 2004	UK/Wales	Retrospective analysis of GP surveillance network data	1999	PC	General	PCI	15 - 24 y	MD	NP	NP	143	NP	NA	NA	1	1	1	1	1	1	1	1	8	Good	extracted from graph
Lowe, 2004	UK/Wales	Retrospective analysis of GP surveillance network data	2000	PC	General	PCI	15 - 24 y	MD	NP	NP	119	NP	NA	NA	1	1	1	1	1	1	1	1	8	Good	extracted from graph
Lowe, 2004	UK/Wales	Retrospective analysis of GP surveillance network data	2001	PC	General	PCI	15 - 24 y	MD	NP	NP	95	NP	NA	NA	1	1	1	1	1	1	1	1	8	Good	extracted from graph
Lowe, 2004	UK/Wales	Retrospective analysis of GP surveillance network data	1992	PC	General	PCI	25 - 34 y	MD	NP	NP	532	NP	NA	NA	1	1	1	1	1	1	1	1	8	Good	extracted from graph
Lowe, 2004	UK/Wales	Retrospective analysis of GP surveillance network data	1993	PC	General	PCI	25 - 34 y	MD	NP	NP	421	NP	NA	NA	1	1	1	1	1	1	1	1	8	Good	extracted from graph
Lowe, 2004	UK/Wales	Retrospective analysis of GP surveillance network data	1994	PC	General	PCI	25 - 34 y	MD	NP	NP	373	NP	NA	NA	1	1	1	1	1	1	1	1	8	Good	extracted from graph
Lowe, 2004	UK/Wales	Retrospective analysis of GP surveillance network data	1995	PC	General	PCI	25 - 34 y	MD	NP	NP	317	NP	NA	NA	1	1	1	1	1	1	1	1	8	Good	extracted from graph
Lowe, 2004	UK/Wales	Retrospective analysis of GP surveillance network data	1996	PC	General	PCI	25 - 34 y	MD	NP	NP	294	NP	NA	NA	1	1	1	1	1	1	1	1	8	Good	extracted from graph
Lowe, 2004	UK/Wales	Retrospective analysis of GP surveillance network data	1997	PC	General	PCI	25 - 34 y	MD	NP	NP	278	NP	NA	NA	1	1	1	1	1	1	1	1	8	Good	extracted from graph
Lowe, 2004	UK/Wales	Retrospective analysis of GP surveillance network data	1998	PC	General	PCI	25 - 34 y	MD	NP	NP	222	NP	NA	NA	1	1	1	1	1	1	1	1	8	Good	extracted from graph
Lowe, 2004	UK/Wales	Retrospective analysis of GP surveillance network data	1999	PC	General	PCI	25 - 34 y	MD	NP	NP	254	NP	NA	NA	1	1	1	1	1	1	1	1	8	Good	extracted from graph
Lowe, 2004	UK/Wales	Retrospective analysis of GP surveillance network data	2000	PC	General	PCI	25 - 34 y	MD	NP	NP	183	NP	NA	NA	1	1	1	1	1	1	1	1	8	Good	extracted from graph
Lowe, 2004	UK/Wales	Retrospective analysis of GP surveillance network data	2001	PC	General	PCI	25 - 34 y	MD	NP	NP	159	NP	NA	NA	1	1	1	1	1	1	1	1	8	Good	extracted from graph
Lowe, 2004	UK/Wales	Retrospective analysis of GP surveillance network data	1992	PC	General	PCI	35 - 44 y	MD	NP	NP	135	NP	NA	NA	1	1	1	1	1	1	1	1	8	Good	extracted from graph
Lowe, 2004	UK/Wales	Retrospective analysis of GP surveillance network data	1993	PC	General	PCI	35 - 44 y	MD	NP	NP	135	NP	NA	NA	1	1	1	1	1	1	1	1	8	Good	extracted from graph
Lowe, 2004	UK/Wales	Retrospective analysis of GP surveillance network data	1994	PC	General	PCI	35 - 44 y	MD	NP	NP	135	NP	NA	NA	1	1	1	1	1	1	1	1	8	Good	extracted from graph
Lowe, 2004	UK/Wales	Retrospective analysis of GP surveillance network data	1995	PC	General	PCI	35 - 44 y	MD	NP	NP	151	NP	NA	NA	1	1	1	1	1	1	1	1	8	Good	extracted from graph
Lowe, 2004	UK/Wales	Retrospective analysis of GP surveillance network data	1996	PC	General	PCI	35 - 44 y	MD	NP	NP	190	NP	NA	NA	1	1	1	1	1	1	1	1	8	Good	extracted from graph
Lowe, 2004	UK/Wales	Retrospective analysis of GP surveillance network data	1997	PC	General	PCI	35 - 44 y	MD	NP	NP	159	NP	NA	NA	1	1	1	1	1	1	1	1	8	Good	extracted from graph
Lowe, 2004	UK/Wales	Retrospective analysis of GP surveillance network data	1998	PC	General	PCI	35 - 44 y	MD	NP	NP	135	NP	NA	NA	1	1	1	1	1	1	1	1	8	Good	extracted from graph
Lowe, 2004	UK/Wales	Retrospective analysis of GP surveillance network data	1999	PC	General	PCI	35 - 44 y	MD	NP	NP	143	NP	NA	NA	1	1	1	1	1	1	1	1	8	Good	extracted from graph
Lowe, 2004	UK/Wales	Retrospective analysis of GP surveillance network data	2000	PC	General	PCI	35 - 44 y	MD	NP	NP	119	NP	NA	NA	1	1	1	1	1	1	1	1	8	Good	extracted from graph
Lowe, 2004	UK/Wales	Retrospective analysis of GP surveillance network data	2001	PC	General	PCI	35 - 44 y	MD	NP	NP	56	NP	NA	NA	1	1	1	1	1	1	1	1	8	Good	extracted from graph
Lowe, 2004	UK/Wales	Retrospective analysis of GP surveillance network data	1992	PC	General	PCI	45 - 64 y	MD	NP	NP	48	NP	NA	NA	1	1	1	1	1	1	1	1	8	Good	extracted from graph
Lowe, 2004	UK/Wales	Retrospective analysis of GP surveillance network data	1993	PC	General	PCI	45 - 64 y	MD	NP	NP	40	NP	NA	NA	1	1	1	1	1	1	1	1	8	Good	extracted from graph
Lowe, 2004	UK/Wales	Retrospective analysis of GP surveillance network data	1994	PC	General	PCI	45 - 64 y	MD	NP	NP	48	NP	NA	NA	1	1	1	1	1	1	1	1	8	Good	extracted from graph
Lowe, 2004	UK/Wales	Retrospective analysis of GP surveillance network data	1995	PC	General	PCI	45 - 64 y	MD	NP	NP	71	NP	NA	NA	1	1	1	1	1	1	1	1	8	Good	extracted from graph
Lowe, 2004	UK/Wales	Retrospective analysis of GP surveillance network data	1996	PC	General	PCI	45 - 64 y	MD	NP	NP	48	NP	NA	NA	1	1	1	1	1	1	1	1	8	Good	extracted from graph
Lowe, 2004	UK/Wales	Retrospective analysis of GP surveillance network data	1997	PC	General	PCI	45 - 64 y	MD	NP	NP	40	NP	NA	NA	1	1	1	1	1	1	1	1	8	Good	extracted from graph
Lowe, 2004	UK/Wales	Retrospective analysis of GP surveillance network data	1998	PC	General	PCI	45 - 64 y	MD	NP	NP	48	NP	NA	NA	1	1	1	1	1	1	1	1	8	Good	extracted from graph
Lowe, 2004	UK/Wales	Retrospective analysis of GP surveillance network data	1999	PC	General	PCI	45 - 64 y	MD	NP	NP	40	NP	NA	NA	1	1	1	1	1	1	1	1	8	Good	extracted from graph
Lowe, 2004	UK/Wales	Retrospective analysis of GP surveillance network data	2000	PC	General	PCI	45 - 64 y	MD	NP	NP	32	NP	NA	NA	1	1	1	1	1	1	1	1	8	Good	extracted from graph
Lowe, 2004	UK/Wales	Retrospective analysis of GP surveillance network data	2001	PC	General	PCI	45 - 64 y	MD	NP	NP	40	NP	NA	NA	1	1	1	1	1	1	1	1	8	Good	extracted from graph
Lowe, 2004	UK/Wales	Retrospective analysis of GP surveillance network data	1992	PC	General	PCI	65+ y	MD	NP	NP	0	NP	NA	NA	1	1	1	1	1	1	1	1	8	Good	extracted from graph
Lowe, 2004	UK/Wales	Retrospective analysis of GP surveillance network data	1993	PC	General	PCI	65+ y	MD	NP	NP	0	NP	NA	NA	1	1	1	1	1	1	1	1	8	Good	extracted from graph
Lowe, 2004	UK/Wales	Retrospective analysis of GP surveillance network data	1994	PC	General	PCI	65+ y	MD	NP	NP	0	NP	NA	NA	1	1	1	1	1	1	1	1	8	Good	extracted from graph
Lowe, 2004	UK/Wales	Retrospective analysis of GP surveillance network data	1995	PC	General	PCI	65+ y	MD	NP	NP	0	NP	NA	NA	1	1	1	1	1	1	1	1	8	Good	extracted from graph
Lowe, 2004	UK/Wales	Retrospective analysis of GP surveillance network data	1996	PC	General	PCI	65+ y	MD	NP	NP	0	NP	NA	NA	1	1	1	1	1	1	1	1	8	Good	extracted from graph
Lowe, 2004	UK/Wales	Retrospective analysis of GP surveillance network data	1997	PC	General	PCI	65+ y	MD	NP	NP	0	NP	NA	NA	1	1	1	1	1	1	1	1	8	Good	extracted from graph
Lowe, 2004	UK/Wales	Retrospective analysis of GP surveillance network data	1998	PC	General	PCI	65+ y	MD	NP	NP	0	NP	NA	NA	1	1	1	1	1	1	1	1	8	Good	extracted from graph
Lowe, 2004	UK/Wales	Retrospective analysis of GP surveillance network data	1999	PC	General	PCI	65+ y	MD	NP	NP	0	NP	NA	NA	1	1	1	1	1	1	1	1	8	Good	extracted from graph
Lowe, 2004	UK/Wales	Retrospective analysis of GP surveillance network data	2000	PC	General	PCI	65+ y	MD	NP	NP	0	NP	NA	NA	1	1	1	1	1	1	1	1	8	Good	extracted from graph
Lowe, 2004	UK/Wales	Retrospective analysis of GP surveillance network data	2001	PC	General	PCI	65+ y	MD	NP	NP	0	NP	NA	NA	1	1	1	1	1	1	1	1	8	Good	extracted from graph
Maladies infectieuses pediatriques a prevention vaccinale. Tendances et developpements en Belgique et dans les Communautes, 2012. Institut Scientifique de Sante Publique	Belgium	Sentinel surveillance	2006 - 2012	PC	General	PCI	All	MD	NP	NP	306 - 418	NP	NA	NA	1	1	1	1	1	1	1	1	8	Good
Maladies infectieuses pediatriques a prevention vaccinale. Tendances et developpements en Belgique et dans les Communautes, 2012. Institut Scientifique de Sante Publique	Belgium	Sentinel surveillance	2006	PC	General	PCI	< 1 y	MD	NP	NP	2539.2	NP	NA	NA	1	1	1	1	1	1	1	1	8	Good
Maladies infectieuses pediatriques a prevention vaccinale. Tendances et developpements en Belgique et dans les Communautes, 2012. Institut Scientifique de Sante Publique	Belgium	Sentinel surveillance	2007	PC	General	PCI	< 1 y	MD	NP	NP	1692.8	NP	NA	NA	1	1	1	1	1	1	1	1	8	Good
Maladies infectieuses pediatriques a prevention vaccinale. Tendances et developpements en Belgique et dans les Communautes, 2012. Institut Scientifique de Sante Publique	Belgium	Sentinel surveillance	2008	PC	General	PCI	< 1 y	MD	NP	NP	3216.3	NP	NA	NA	1	1	1	1	1	1	1	1	8	Good
Maladies infectieuses pediatriques a prevention vaccinale. Tendances et developpements en Belgique et dans les Communautes, 2012. Institut Scientifique de Sante Publique	Belgium	Sentinel surveillance	2009	PC	General	PCI	< 1 y	MD	NP	NP	2413.8	NP	NA	NA	1	1	1	1	1	1	1	1	8	Good
Maladies infectieuses pediatriques a prevention vaccinale. Tendances et developpements en Belgique et dans les Communautes, 2012. Institut Scientifique de Sante Publique	Belgium	Sentinel surveillance	2010	PC	General	PCI	< 1 y	MD	NP	NP	1899.7	NP	NA	NA	1	1	1	1	1	1	1	1	8	Good
Maladies infectieuses pediatriques a prevention vaccinale. Tendances et developpements en Belgique et dans les Communautes, 2012. Institut Scientifique de Sante Publique	Belgium	Sentinel surveillance	2011	PC	General	PCI	< 1 y	MD	NP	NP	2238.2	NP	NA	NA	1	1	1	1	1	1	1	1	8	Good
Maladies infectieuses pediatriques a prevention vaccinale. Tendances et developpements en Belgique et dans les Communautes, 2012. Institut Scientifique de Sante Publique	Belgium	Sentinel surveillance	2012	PC	General	PCI	< 1 y	MD	NP	NP	3454.5	NP	NA	NA	1	1	1	1	1	1	1	1	8	Good
Maladies infectieuses pediatriques a prevention vaccinale. Tendances et developpements en Belgique et dans les Communautes, 2012. Institut Scientifique de Sante Publique	Belgium	Sentinel surveillance	2006	PC	General	PCI	1 - 4 y	MD	NP	NP	4401.3	NP	NA	NA	1	1	1	1	1	1	1	1	8	Good
Maladies infectieuses pediatriques a prevention vaccinale. Tendances et developpements en Belgique et dans les Communautes, 2012. Institut Scientifique de Sante Publique	Belgium	Sentinel surveillance	2007	PC	General	PCI	1 - 4 y	MD	NP	NP	5222.6	NP	NA	NA	1	1	1	1	1	1	1	1	8	Good
Maladies infectieuses pediatriques a prevention vaccinale. Tendances et developpements en Belgique et dans les Communautes, 2012. Institut Scientifique de Sante Publique	Belgium	Sentinel surveillance	2008	PC	General	PCI	1 - 4 y	MD	NP	NP	5485.9	NP	NA	NA	1	1	1	1	1	1	1	1	8	Good
Maladies infectieuses pediatriques a prevention vaccinale. Tendances et developpements en Belgique et dans les Communautes, 2012. Institut Scientifique de Sante Publique	Belgium	Sentinel surveillance	2009	PC	General	PCI	1 - 4 y	MD	NP	NP	5253.9	NP	NA	NA	1	1	1	1	1	1	1	1	8	Good
Maladies infectieuses pediatriques a prevention vaccinale. Tendances et developpements en Belgique et dans les Communautes, 2012. Institut Scientifique de Sante Publique	Belgium	Sentinel surveillance	2010	PC	General	PCI	1 - 4 y	MD	NP	NP	4727.3	NP	NA	NA	1	1	1	1	1	1	1	1	8	Good
Maladies infectieuses pediatriques a prevention vaccinale. Tendances et developpements en Belgique et dans les Communautes, 2012. Institut Scientifique de Sante Publique	Belgium	Sentinel surveillance	2011	PC	General	PCI	1 - 4 y	MD	NP	NP	4426.3	NP	NA	NA	1	1	1	1	1	1	1	1	8	Good
Maladies infectieuses pediatriques a prevention vaccinale. Tendances et developpements en Belgique et dans les Communautes, 2012. Institut Scientifique de Sante Publique	Belgium	Sentinel surveillance	2012	PC	General	PCI	1 - 4 y	MD	NP	NP	5511	NP	NA	NA	1	1	1	1	1	1	1	1	8	Good
Maladies infectieuses pediatriques a prevention vaccinale. Tendances et developpements en Belgique et dans les Communautes, 2012. Institut Scientifique de Sante Publique	Belgium	Sentinel surveillance	2006	PC	General	PCI	5 - 9 y	MD	NP	NP	921.6	NP	NA	NA	1	1	1	1	1	1	1	1	8	Good
Maladies infectieuses pediatriques a prevention vaccinale. Tendances et developpements en Belgique et dans les Communautes, 2012. Institut Scientifique de Sante Publique	Belgium	Sentinel surveillance	2007	PC	General	PCI	5 - 9 y	MD	NP	NP	1159.9	NP	NA	NA	1	1	1	1	1	1	1	1	8	Good
Maladies infectieuses pediatriques a prevention vaccinale. Tendances et developpements en Belgique et dans les Communautes, 2012. Institut Scientifique de Sante Publique	Belgium	Sentinel surveillance	2008	PC	General	PCI	5 - 9 y	MD	NP	NP	1172.4	NP	NA	NA	1	1	1	1	1	1	1	1	8	Good
Maladies infectieuses pediatriques a prevention vaccinale. Tendances et developpements en Belgique et dans les Communautes, 2012. Institut Scientifique de Sante Publique	Belgium	Sentinel surveillance	2009	PC	General	PCI	5 - 9 y	MD	NP	NP	815	NP	NA	NA	1	1	1	1	1	1	1	1	8	Good
Maladies infectieuses pediatriques a prevention vaccinale. Tendances et developpements en Belgique et dans les Communautes, 2012. Institut Scientifique de Sante Publique	Belgium	Sentinel surveillance	2010	PC	General	PCI	5 - 9 y	MD	NP	NP	896.6	NP	NA	NA	1	1	1	1	1	1	1	1	8	Good
Maladies infectieuses pediatriques a prevention vaccinale. Tendances et developpements en Belgique et dans les Communautes, 2012. Institut Scientifique de Sante Publique	Belgium	Sentinel surveillance	2011	PC	General	PCI	5 - 9 y	MD	NP	NP	909.1	NP	NA	NA	1	1	1	1	1	1	1	1	8	Good
Maladies infectieuses pediatriques a prevention vaccinale. Tendances et developpements en Belgique et dans les Communautes, 2012. Institut Scientifique de Sante Publique	Belgium	Sentinel surveillance	2012	PC	General	PCI	5 - 9 y	MD	NP	NP	1166.1	NP	NA	NA	1	1	1	1	1	1	1	1	8	Good
Maladies infectieuses pediatriques a prevention vaccinale. Tendances et developpements en Belgique et dans les Communautes, 2012. Institut Scientifique de Sante Publique	Belgium	Sentinel surveillance	2006	PC	General	PCI	10 - 14 y	MD	NP	NP	119.1	NP	NA	NA	1	1	1	1	1	1	1	1	8	Good
Maladies infectieuses pediatriques a prevention vaccinale. Tendances et developpements en Belgique et dans les Communautes, 2012. Institut Scientifique de Sante Publique	Belgium	Sentinel surveillance	2007	PC	General	PCI	10 - 14 y	MD	NP	NP	250.8	NP	NA	NA	1	1	1	1	1	1	1	1	8	Good
Maladies infectieuses pediatriques a prevention vaccinale. Tendances et developpements en Belgique et dans les Communautes, 2012. Institut Scientifique de Sante Publique	Belgium	Sentinel surveillance	2008	PC	General	PCI	10 - 14 y	MD	NP	NP	181.8	NP	NA	NA	1	1	1	1	1	1	1	1	8	Good
Maladies infectieuses pediatriques a prevention vaccinale. Tendances et developpements en Belgique et dans les Communautes, 2012. Institut Scientifique de Sante Publique	Belgium	Sentinel surveillance	2009	PC	General	PCI	10 - 14 y	MD	NP	NP	188.1	NP	NA	NA	1	1	1	1	1	1	1	1	8	Good
Maladies infectieuses pediatriques a prevention vaccinale. Tendances et developpements en Belgique et dans les Communautes, 2012. Institut Scientifique de Sante Publique	Belgium	Sentinel surveillance	2010	PC	General	PCI	10 - 14 y	MD	NP	NP	188.1	NP	NA	NA	1	1	1	1	1	1	1	1	8	Good
Maladies infectieuses pediatriques a prevention vaccinale. Tendances et developpements en Belgique et dans les Communautes, 2012. Institut Scientifique de Sante Publique	Belgium	Sentinel surveillance	2011	PC	General	PCI	10 - 14 y	MD	NP	NP	106.6	NP	NA	NA	1	1	1	1	1	1	1	1	8	Good
Maladies infectieuses pediatriques a prevention vaccinale. Tendances et developpements en Belgique et dans les Communautes, 2012. Institut Scientifique de Sante Publique	Belgium	Sentinel surveillance	2012	PC	General	PCI	10 - 14 y	MD	NP	NP	294.7	NP	NA	NA	1	1	1	1	1	1	1	1	8	Good
Maladies infectieuses pediatriques a prevention vaccinale. Tendances et developpements en Belgique et dans les Communautes, 2012. Institut Scientifique de Sante Publique	Belgium	Sentinel surveillance	2006	PC	General	PCI	15 + y	MD	NP	NP	37.6	NP	NA	NA	1	1	1	1	1	1	1	1	8	Good
Maladies infectieuses pediatriques a prevention vaccinale. Tendances et developpements en Belgique et dans les Communautes, 2012. Institut Scientifique de Sante Publique	Belgium	Sentinel surveillance	2007	PC	General	PCI	15 + y	MD	NP	NP	31.3	NP	NA	NA	1	1	1	1	1	1	1	1	8	Good
Maladies infectieuses pediatriques a prevention vaccinale. Tendances et developpements en Belgique et dans les Communautes, 2012. Institut Scientifique de Sante Publique	Belgium	Sentinel surveillance	2008	PC	General	PCI	15 + y	MD	NP	NP	43.9	NP	NA	NA	1	1	1	1	1	1	1	1	8	Good
Maladies infectieuses pediatriques a prevention vaccinale. Tendances et developpements en Belgique et dans les Communautes, 2012. Institut Scientifique de Sante Publique	Belgium	Sentinel surveillance	2009	PC	General	PCI	15 + y	MD	NP	NP	37.6	NP	NA	NA	1	1	1	1	1	1	1	1	8	Good
Maladies infectieuses pediatriques a prevention vaccinale. Tendances et developpements en Belgique et dans les Communautes, 2012. Institut Scientifique de Sante Publique	Belgium	Sentinel surveillance	2010	PC	General	PCI	15 + y	MD	NP	NP	37.6	NP	NA	NA	1	1	1	1	1	1	1	1	8	Good
Maladies infectieuses pediatriques a prevention vaccinale. Tendances et developpements en Belgique et dans les Communautes, 2012. Institut Scientifique de Sante Publique	Belgium	Sentinel surveillance	2011	PC	General	PCI	15 + y	MD	NP	NP	37.6	NP	NA	NA	1	1	1	1	1	1	1	1	8	Good
Maladies infectieuses pediatriques a prevention vaccinale. Tendances et developpements en Belgique et dans les Communautes, 2012. Institut Scientifique de Sante Publique	Belgium	Sentinel surveillance	2012	PC	General	PCI	15 + y	MD	NP	NP	37.6	NP	NA	NA	1	1	1	1	1	1	1	1	8	Good
Marchetto, 2007	Italy	Retrospective	2002-2006	H	General	HI	0 - 17 y	c	NP	349	NA	NA	NP	NP	1	1	1	1	1	1	1	0	7	Acceptable
Marchetto, 2007	Italy	Retrospective	2002-2006	H	Varicella hospitalizations	LR	0 - 17 y	c	261	3	NA	NA	1.2	NP	1	1	1	1	1	1	1	1	8	Good
Melker, 2006	Netherlands	Retrospective	1996-2002	C	General	M	All	MD	NP	2	NP	NP	NA	NA	1	1	1	1	1	1	1	0	7	Acceptable	no denominator mentioned
Melker, 2006	Netherlands	Retrospective	1994-2001	H	General	HI	All	C	NP	NP	1.3	NP	NA	NA	1	1	1	1	1	1	1	1	8	Good	National Health Care Registry, primary diagnosis only
Melker, 2006	Netherlands	Retrospective	1994-2001	H	General	HI	0 y	C	NP	NP	25.2	NP	NA	NA	1	1	1	1	1	1	1	1	8	Good	National Health Care Registry, primary diagnosis only
Melker, 2006	Netherlands	Retrospective	1994-2001	H	General	HI	1 - 4 y	C	NP	NP	12	NP	NA	NA	1	1	1	1	1	1	1	1	8	Good	National Health Care Registry, primary diagnosis only
Melker, 2006	Netherlands	Retrospective	1994-2001	H	General	HI	5 - 9 y	C	NP	NP	1.9	NP	NA	NA	1	1	1	1	1	1	1	1	8	Good	National Health Care Registry, primary diagnosis only
Melker, 2006	Netherlands	Retrospective	1994-2001	H	General	HI	10 - 14 y	C	NP	NP	0.2	NP	NA	NA	1	1	1	1	1	1	1	1	8	Good	National Health Care Registry, primary diagnosis only
Melker, 2006	Netherlands	Retrospective	1994-2001	H	General	HI	15 - 19 y	C	NP	NP	0.1	NP	NA	NA	1	1	1	1	1	1	1	1	8	Good	National Health Care Registry, primary diagnosis only
Melker, 2006	Netherlands	Retrospective	1994-2001	H	General	HI	20 - 24 y	C	NP	NP	0.6	NP	NA	NA	1	1	1	1	1	1	1	1	8	Good	National Health Care Registry, primary diagnosis only
Melker, 2006	Netherlands	Retrospective	1994-2001	H	General	HI	25 - 29 y	C	NP	NP	0.7	NP	NA	NA	1	1	1	1	1	1	1	1	8	Good	National Health Care Registry, primary diagnosis only
Melker, 2006	Netherlands	Retrospective	1994-2001	H	General	HI	30 - 34 y	C	NP	NP	0.7	NP	NA	NA	1	1	1	1	1	1	1	1	8	Good	National Health Care Registry, primary diagnosis only
Melker, 2006	Netherlands	Retrospective	1994-2001	H	General	HI	35 - 39 y	C	NP	NP	0.5	NP	NA	NA	1	1	1	1	1	1	1	1	8	Good	National Health Care Registry, primary diagnosis only
Melker, 2006	Netherlands	Retrospective	1994-2001	H	General	HI	40 - 44 y	C	NP	NP	0.2	NP	NA	NA	1	1	1	1	1	1	1	1	8	Good	National Health Care Registry, primary diagnosis only
Melker, 2006	Netherlands	Retrospective	1994-2001	H	General	HI	45 - 49 y	C	NP	NP	0.3	NP	NA	NA	1	1	1	1	1	1	1	1	8	Good	National Health Care Registry, primary diagnosis only
Melker, 2006	Netherlands	Retrospective	1994-2001	H	General	HI	50 - 54 y	C	NP	NP	0.1	NP	NA	NA	1	1	1	1	1	1	1	1	8	Good	National Health Care Registry, primary diagnosis only
Melker, 2006	Netherlands	Retrospective	1994-2001	H	General	HI	55 - 59 y	C	NP	NP	0.1	NP	NA	NA	1	1	1	1	1	1	1	1	8	Good	National Health Care Registry, primary diagnosis only
Melker, 2006	Netherlands	Retrospective	1994-2001	H	General	HI	60 - 64 y	C	NP	NP	0.3	NP	NA	NA	1	1	1	1	1	1	1	1	8	Good	National Health Care Registry, primary diagnosis only
Melker, 2006	Netherlands	Retrospective	1994-2001	H	General	HI	65 - 69 y	C	NP	NP	0.2	NP	NA	NA	1	1	1	1	1	1	1	1	8	Good	National Health Care Registry, primary diagnosis only
Melker, 2006	Netherlands	Retrospective	1994-2001	H	General	HI	70+ y	C	NP	NP	0.2	NP	NA	NA	1	1	1	1	1	1	1	1	8	Good	National Health Care Registry, primary diagnosis only
Melker, 2006	Netherlands	Retrospective	2000-2002	PC	General	PCI	All	MD	NP	NP	254	NP	NA	NA	1	1	1	1	1	1	1	1	8	Good	NIVEL
Melker, 2006	Netherlands	Retrospective	2000-2002	PC	General	PCI	0 y	MD	NP	NP	3101.8	NP	NA	NA	1	1	1	1	1	1	1	1	8	Good	NIVEL
Melker, 2006	Netherlands	Retrospective	2000-2002	PC	General	PCI	1 - 4 y	MD	NP	NP	3014.5	NP	NA	NA	1	1	1	1	1	1	1	1	8	Good	NIVEL
Melker, 2006	Netherlands	Retrospective	2000-2002	PC	General	PCI	5 - 9 y	MD	NP	NP	908.3	NP	NA	NA	1	1	1	1	1	1	1	1	8	Good	NIVEL
Melker, 2006	Netherlands	Retrospective	2000-2002	PC	General	PCI	10 - 14 y	MD	NP	NP	97.3	NP	NA	NA	1	1	1	1	1	1	1	1	8	Good	NIVEL
Melker, 2006	Netherlands	Retrospective	2000-2002	PC	General	PCI	15 - 19 y	MD	NP	NP	32.1	NP	NA	NA	1	1	1	1	1	1	1	1	8	Good	NIVEL
Melker, 2006	Netherlands	Retrospective	2000-2002	PC	General	PCI	20 - 24 y	MD	NP	NP	46	NP	NA	NA	1	1	1	1	1	1	1	1	8	Good	NIVEL
Melker, 2006	Netherlands	Retrospective	2000-2002	PC	General	PCI	25 - 29 y	MD	NP	NP	64.7	NP	NA	NA	1	1	1	1	1	1	1	1	8	Good	NIVEL
Melker, 2006	Netherlands	Retrospective	2000-2002	PC	General	PCI	30 - 34 y	MD	NP	NP	51	NP	NA	NA	1	1	1	1	1	1	1	1	8	Good	NIVEL
Melker, 2006	Netherlands	Retrospective	2000-2002	PC	General	PCI	35 - 39 y	MD	NP	NP	21.9	NP	NA	NA	1	1	1	1	1	1	1	1	8	Good	NIVEL
Melker, 2006	Netherlands	Retrospective	2000-2002	PC	General	PCI	40 - 44 y	MD	NP	NP	24	NP	NA	NA	1	1	1	1	1	1	1	1	8	Good	NIVEL
Melker, 2006	Netherlands	Retrospective	2000-2002	PC	General	PCI	45 - 49 y	MD	NP	NP	10.9	NP	NA	NA	1	1	1	1	1	1	1	1	8	Good	NIVEL
Melker, 2006	Netherlands	Retrospective	2000-2002	PC	General	PCI	50 - 54 y	MD	NP	NP	7.5	NP	NA	NA	1	1	1	1	1	1	1	1	8	Good	NIVEL
Melker, 2006	Netherlands	Retrospective	2000-2002	PC	General	PCI	55 - 59 y	MD	NP	NP	14.4	NP	NA	NA	1	1	1	1	1	1	1	1	8	Good	NIVEL
Melker, 2006	Netherlands	Retrospective	2000-2002	PC	General	PCI	60 - 64 y	MD	NP	NP	5.8	NP	NA	NA	1	1	1	1	1	1	1	1	8	Good	NIVEL
Melker, 2006	Netherlands	Retrospective	2000-2002	PC	General	PCI	65 - 69 y	MD	NP	NP	6.5	NP	NA	NA	1	1	1	1	1	1	1	1	8	Good	NIVEL
Melker, 2006	Netherlands	Retrospective	2000-2002	PC	General	PCI	70+ y	MD	NP	NP	4.6	NP	NA	NA	1	1	1	1	1	1	1	1	8	Good	NIVEL
Melker, 2006	Netherlands	Cross-sectional survey	1995-1996	C	General	SP	3-5 m	L	8	NP	NA	NA	25	4,5-64,4	1	1	1	1	1	1	1	1	8	Good
Melker, 2006	Netherlands	Cross-sectional survey	1995-1996	C	General	SP	6-11 m	L	59	NP	NA	NA	18.6	10,2-30,1	1	1	1	1	1	1	1	1	8	Good
Melker, 2006	Netherlands	Cross-sectional survey	1995-1996	C	General	SP	12-17 m	L	38	NP	NA	NA	13.2	4,4-28,1	1	1	1	1	1	1	1	1	8	Good
Melker, 2006	Netherlands	Cross-sectional survey	1995-1996	C	General	SP	18-23 m	L	34	NP	NA	NA	26.5	13,8-43,1	1	1	1	1	1	1	1	1	8	Good
Melker, 2006	Netherlands	Cross-sectional survey	1995-1996	C	General	SP	2 y	L	70	NP	NA	NA	48.7	36,9-60,5	1	1	1	1	1	1	1	1	8	Good
Melker, 2006	Netherlands	Cross-sectional survey	1995-1996	C	General	SP	3 y	L	77	NP	NA	NA	59	47,9-70	1	1	1	1	1	1	1	1	8	Good
Melker, 2006	Netherlands	Cross-sectional survey	1995-1996	C	General	SP	4 y	L	66	NP	NA	NA	75.7	63-88,5	1	1	1	1	1	1	1	1	8	Good
Melker, 2006	Netherlands	Cross-sectional survey	1995-1996	C	General	SP	5 y	L	64	NP	NA	NA	93	85,9-100	1	1	1	1	1	1	1	1	8	Good
Melker, 2006	Netherlands	Cross-sectional survey	1995-1996	C	General	SP	6 y	L	63	NP	NA	NA	100	NA	1	1	1	1	1	1	1	1	8	Good
Melker, 2006	Netherlands	Cross-sectional survey	1995-1996	C	General	SP	7 y	L	62	NP	NA	NA	100	NA	1	1	1	1	1	1	1	1	8	Good
Melker, 2006	Netherlands	Cross-sectional survey	1995-1996	C	General	SP	8 y	L	69	NP	NA	NA	95.9	89,9-100	1	1	1	1	1	1	1	1	8	Good
Melker, 2006	Netherlands	Cross-sectional survey	1995-1996	C	General	SP	9 y	L	58	NP	NA	NA	100	NA	1	1	1	1	1	1	1	1	8	Good
Melker, 2006	Netherlands	Cross-sectional survey	1995-1996	C	General	SP	10-14 y	L	332	NP	NA	NA	99.2	98,2-100	1	1	1	1	1	1	1	1	8	Good
Melker, 2006	Netherlands	Cross-sectional survey	1995-1996	C	General	SP	15-19 y	L	80	NP	NA	NA	98.8	96,2-100	1	1	1	1	1	1	1	1	8	Good
Melker, 2006	Netherlands	Cross-sectional survey	1995-1996	C	General	SP	20-24 y	L	79	NP	NA	NA	100	NA	1	1	1	1	1	1	1	1	8	Good
Melker, 2006	Netherlands	Cross-sectional survey	1995-1996	C	General	SP	25-29 y	L	80	NP	NA	NA	100	NA	1	1	1	1	1	1	1	1	8	Good
Melker, 2006	Netherlands	Cross-sectional survey	1995-1996	C	General	SP	30-34 y	L	80	NP	NA	NA	97.5	94-100	1	1	1	1	1	1	1	1	8	Good
Melker, 2006	Netherlands	Cross-sectional survey	1995-1996	C	General	SP	35-39 y	L	80	NP	NA	NA	98.8	96,2-100	1	1	1	1	1	1	1	1	8	Good
Melker, 2006	Netherlands	Cross-sectional survey	1995-1996	C	General	SP	40-44 y	L	80	NP	NA	NA	97.5	94-100	1	1	1	1	1	1	1	1	8	Good
Melker, 2006	Netherlands	Cross-sectional survey	1995-1996	C	General	SP	45-49 y	L	80	NP	NA	NA	97.5	94-100	1	1	1	1	1	1	1	1	8	Good
Melker, 2006	Netherlands	Cross-sectional survey	1995-1996	C	General	SP	50-54 y	L	80	NP	NA	NA	100	NA	1	1	1	1	1	1	1	1	8	Good
Melker, 2006	Netherlands	Cross-sectional survey	1995-1996	C	General	SP	55-59 y	L	80	NP	NA	NA	100	NA	1	1	1	1	1	1	1	1	8	Good
Melker, 2006	Netherlands	Cross-sectional survey	1995-1996	C	General	SP	60-64 y	L	80	NP	NA	NA	100	NA	1	1	1	1	1	1	1	1	8	Good
Melker, 2006	Netherlands	Cross-sectional survey	1995-1996	C	General	SP	65-69 y	L	79	NP	NA	NA	100	NA	1	1	1	1	1	1	1	1	8	Good
Melker, 2006	Netherlands	Cross-sectional survey	1995-1996	C	General	SP	70-74 y	L	80	NP	NA	NA	100	NA	1	1	1	1	1	1	1	1	8	Good
Melker, 2006	Netherlands	Cross-sectional survey	1995-1996	C	General	SP	75-79 y	L	80	NP	NA	NA	98.8	96,2-100	1	1	1	1	1	1	1	1	8	Good
Mossong, 2004	Luxembourg	Retrospective analysis of national hospital claims database	2000-2002	C	General	HI	0 - 5 y	C	NP	6.33	NP	NP	NA	NA	1	1	1	1	1	1	1	0	7	Acceptable	Number of annual hospitalizations reported, estimated from medical claims database
Mossong, 2004	Luxembourg	Retrospective analysis of national hospital claims database	2000-2002	C	General	HI	6 - 11 y	C	NP	2.66	NP	NP	NA	NA	1	1	1	1	1	1	1	0	7	Acceptable	Number of annual hospitalizations reported, estimated from medical claims database
Mossong, 2004	Luxembourg	Retrospective analysis of national hospital claims database	2000-2002	C	General	HI	12 - 18 y	C	NP	0.33	NP	NP	NA	NA	1	1	1	1	1	1	1	0	7	Acceptable	Number of annual hospitalizations reported, estimated from medical claims database
Mossong, 2004	Luxembourg	Retrospective analysis of national hospital claims database	2000-2002	C	General	HI	19+ y	C	NP	4	NP	NP	NA	NA	1	1	1	1	1	1	1	0	7	Acceptable	Number of annual hospitalizations reported, estimated from medical claims database
Mossong, 2004	Luxembourg	Retrospective analysis of national hospital claims database	2000-2002	C	General	HI	0 - 65+ y	C	NP	13.33	NP	NP	NA	NA	1	1	1	1	1	1	1	0	7	Acceptable	Number of annual hospitalizations reported, estimated from medical claims database
Mossong, 2004	Luxembourg	Retrospective analysis of national hospital claims database	2000-2002	C	General	VI	0 - 5 y	NA	NP	5068	NP	NP	NA	NA	1	1	1	1	1	1	1	0	7	Acceptable	Number of annual cases reported, estimated from SP data
Mossong, 2004	Luxembourg	Retrospective analysis of national hospital claims database	2000-2002	C	General	VI	6 - 11 y	NA	NP	786	NP	NP	NA	NA	1	1	1	1	1	1	1	0	7	Acceptable	Number of annual cases reported, estimated from SP data
Mossong, 2004	Luxembourg	Retrospective analysis of national hospital claims database	2000-2002	C	General	VI	12 - 18 y	NA	NP	317	NP	NP	NA	NA	1	1	1	1	1	1	1	0	7	Acceptable	Number of annual cases reported, estimated from SP data
Mossong, 2004	Luxembourg	Retrospective analysis of national hospital claims database	2000-2002	C	General	VI	19+ y	NA	NP	97	NP	NP	NA	NA	1	1	1	1	1	1	1	0	7	Acceptable	Number of annual cases reported, estimated from SP data
Mossong, 2004	Luxembourg	Retrospective analysis of national hospital claims database	2000-2002	C	General	VI	0 - 65+ y	NA	NP	6268	NP	NP	NA	NA	1	1	1	1	1	1	1	0	7	Acceptable	Number of annual cases reported, estimated from SP data
Mossong, 2004	Luxembourg	Cross-sectional survey	2000-2002	C	General	SP	4 y	L	37	NP	NA	NA	73	NP	1	1	1	1	1	1	1	1	8	Excellent	prevalence data extracted from graph
Mossong, 2004	Luxembourg	Cross-sectional survey	2000-2002	C	General	SP	5 y	L	71	NP	NA	NA	78	NP	1	1	1	1	1	1	1	1	8	Excellent	prevalence data extracted from graph
Mossong, 2004	Luxembourg	Cross-sectional survey	2000-2002	C	General	SP	6 y	L	85	NP	NA	NA	91	NP	1	1	1	1	1	1	1	1	8	Excellent	prevalence data extracted from graph
Mossong, 2004	Luxembourg	Cross-sectional survey	2000-2002	C	General	SP	7 y	L	83	NP	NA	NA	90	NP	1	1	1	1	1	1	1	1	8	Excellent	prevalence data extracted from graph
Mossong, 2004	Luxembourg	Cross-sectional survey	2000-2002	C	General	SP	8 y	L	92	NP	NA	NA	92	NP	1	1	1	1	1	1	1	1	8	Excellent	prevalence data extracted from graph
Mossong, 2004	Luxembourg	Cross-sectional survey	2000-2002	C	General	SP	9 y	L	94	NP	NA	NA	96	NP	1	1	1	1	1	1	1	1	8	Excellent	prevalence data extracted from graph
Mossong, 2004	Luxembourg	Cross-sectional survey	2000-2002	C	General	SP	10 y	L	97	NP	NA	NA	97	NP	1	1	1	1	1	1	1	1	8	Excellent	prevalence data extracted from graph
Mossong, 2004	Luxembourg	Cross-sectional survey	2000-2002	C	General	SP	11 y	L	115	NP	NA	NA	94	NP	1	1	1	1	1	1	1	1	8	Excellent	prevalence data extracted from graph
Mossong, 2004	Luxembourg	Cross-sectional survey	2000-2002	C	General	SP	12 y	L	116	NP	NA	NA	95	NP	1	1	1	1	1	1	1	1	8	Excellent	prevalence data extracted from graph
Mossong, 2004	Luxembourg	Cross-sectional survey	2000-2002	C	General	SP	13 y	L	100	NP	NA	NA	95	NP	1	1	1	1	1	1	1	1	8	Excellent	prevalence data extracted from graph
Mossong, 2004	Luxembourg	Cross-sectional survey	2000-2002	C	General	SP	14 y	L	104	NP	NA	NA	99	NP	1	1	1	1	1	1	1	1	8	Excellent	prevalence data extracted from graph
Mossong, 2004	Luxembourg	Cross-sectional survey	2000-2002	C	General	SP	15 y	L	92	NP	NA	NA	95	NP	1	1	1	1	1	1	1	1	8	Excellent	prevalence data extracted from graph
Mossong, 2004	Luxembourg	Cross-sectional survey	2000-2002	C	General	SP	16 y	L	73	NP	NA	NA	96	NP	1	1	1	1	1	1	1	1	8	Excellent	prevalence data extracted from graph
Mossong, 2004	Luxembourg	Cross-sectional survey	2000-2002	C	General	SP	17 y	L	75	NP	NA	NA	96	NP	1	1	1	1	1	1	1	1	8	Excellent	prevalence data extracted from graph
Mossong, 2004	Luxembourg	Cross-sectional survey	2000-2002	C	General	SP	18 y	L	80	NP	NA	NA	98	NP	1	1	1	1	1	1	1	1	8	Excellent	prevalence data extracted from graph
Mossong, 2004	Luxembourg	Cross-sectional survey	2000-2002	C	General	SP	19 y	L	67	NP	NA	NA	96	NP	1	1	1	1	1	1	1	1	8	Excellent	prevalence data extracted from graph
Mossong, 2004	Luxembourg	Cross-sectional survey	2000-2002	C	General	SP	20 - 24 y	L	173	NP	NA	NA	95	NP	1	1	1	1	1	1	1	1	8	Excellent	prevalence data extracted from graph
Mossong, 2004	Luxembourg	Cross-sectional survey	2000-2002	C	General	SP	25 - 29 y	L	206	NP	NA	NA	96	NP	1	1	1	1	1	1	1	1	8	Excellent	prevalence data extracted from graph
Mossong, 2004	Luxembourg	Cross-sectional survey	2000-2002	C	General	SP	30 - 34 y	L	188	NP	NA	NA	98	NP	1	1	1	1	1	1	1	1	8	Excellent	prevalence data extracted from graph
Mossong, 2004	Luxembourg	Cross-sectional survey	2000-2002	C	General	SP	35 - 39 y	L	169	NP	NA	NA	99	NP	1	1	1	1	1	1	1	1	8	Excellent	prevalence data extracted from graph
Mossong, 2004	Luxembourg	Cross-sectional survey	2000-2002	C	General	SP	40 - 49 y	L	189	NP	NA	NA	99	NP	1	1	1	1	1	1	1	1	8	Excellent	prevalence data extracted from graph
Mossong, 2004	Luxembourg	Cross-sectional survey	2000-2002	C	General	SP	50 - 59 y	L	187	NP	NA	NA	99	NP	1	1	1	1	1	1	1	1	8	Excellent	prevalence data extracted from graph
Mossong, 2004	Luxembourg	Cross-sectional survey	2000-2002	C	General	SP	60+ y	L	186	NP	NA	NA	100	NP	1	1	1	1	1	1	1	1	8	Excellent	prevalence data extracted from graph
Nardone, 2007	Belgium	Cross-sectional survey	2002	C	General	SP	1 - 4 y	L	377	NP	NA	NA	51.2	NP	1	1	1	1	1	1	1	1	8	Good
Nardone, 2007	Belgium	Cross-sectional survey	2002	C	General	SP	5 - 9 y	L	467	NP	NA	NA	87.4	NP	1	1	1	1	1	1	1	1	8	Good
Nardone, 2007	Belgium	Cross-sectional survey	2002	C	General	SP	10 - 14 y	L	468	NP	NA	NA	94.2	NP	1	1	1	1	1	1	1	1	8	Good
Nardone, 2007	Belgium	Cross-sectional survey	2002	C	General	SP	15 - 19 y	L	643	NP	NA	NA	94.9	NP	1	1	1	1	1	1	1	1	8	Good
Nardone, 2007	Belgium	Cross-sectional survey	2002	C	General	SP	20 - 29 y	L	404	NP	NA	NA	96.8	NP	1	1	1	1	1	1	1	1	8	Good
Nardone, 2007	Finland	Cross-sectional survey	1995-2003	C	General	SP	1 - 4 y	L	375	NP	NA	NA	30.9	NP	1	1	1	1	1	1	1	1	8	Good
Nardone, 2007	Finland	Cross-sectional survey	1995-2003	C	General	SP	5 - 9 y	L	437	NP	NA	NA	77.1	NP	1	1	1	1	1	1	1	1	8	Good
Nardone, 2007	Finland	Cross-sectional survey	1995-2003	C	General	SP	10 - 14 y	L	393	NP	NA	NA	93.1	NP	1	1	1	1	1	1	1	1	8	Good
Nardone, 2007	Finland	Cross-sectional survey	1995-2003	C	General	SP	15 - 19 y	L	518	NP	NA	NA	96.7	NP	1	1	1	1	1	1	1	1	8	Good
Nardone, 2007	Finland	Cross-sectional survey	1995-2003	C	General	SP	20 - 29 y	L	400	NP	NA	NA	97	NP	1	1	1	1	1	1	1	1	8	Good
Nardone, 2007	Ireland	Cross-sectional survey	1995-2003	C	General	SP	1 - 4 y	L	271	NP	NA	NA	41.3	NP	1	1	1	1	1	1	1	1	8	Good
Nardone, 2007	Ireland	Cross-sectional survey	1995-2003	C	General	SP	5 - 9 y	L	240	NP	NA	NA	81.7	NP	1	1	1	1	1	1	1	1	8	Good
Nardone, 2007	Ireland	Cross-sectional survey	1995-2003	C	General	SP	10 - 14 y	L	297	NP	NA	NA	91.9	NP	1	1	1	1	1	1	1	1	8	Good
Nardone, 2007	Ireland	Cross-sectional survey	1995-2003	C	General	SP	15 - 19 y	L	314	NP	NA	NA	94.3	NP	1	1	1	1	1	1	1	1	8	Good
Nardone, 2007	Ireland	Cross-sectional survey	1995-2003	C	General	SP	20 - 29 y	L	453	NP	NA	NA	93.8	NP	1	1	1	1	1	1	1	1	8	Good
Nardone, 2007	Slovakia	Cross-sectional survey	1995-2003	C	General	SP	1 - 4 y	L	456	NP	NA	NA	32.9	NP	1	1	1	1	1	1	1	1	8	Good
Nardone, 2007	Slovakia	Cross-sectional survey	1995-2003	C	General	SP	5 - 9 y	L	538	NP	NA	NA	69.9	NP	1	1	1	1	1	1	1	1	8	Good
Nardone, 2007	Slovakia	Cross-sectional survey	1995-2003	C	General	SP	10 - 14 y	L	524	NP	NA	NA	91.2	NP	1	1	1	1	1	1	1	1	8	Good
Nardone, 2007	Slovakia	Cross-sectional survey	1995-2003	C	General	SP	15 - 19 y	L	531	NP	NA	NA	95.1	NP	1	1	1	1	1	1	1	1	8	Good
Nardone, 2007	Slovakia	Cross-sectional survey	1995-2003	C	General	SP	20 - 29 y	L	462	NP	NA	NA	96.3	NP	1	1	1	1	1	1	1	1	8	Good
Nardone, 2007	Spain	Cross-sectional survey	1996	C	General	SP	2 - 4 y	L	322	NP	NA	NA	33.2	NP	1	1	1	1	1	1	1	1	8	Good	Same results as grey lit 1996? Exclude?
Nardone, 2007	Spain	Cross-sectional survey	1996	C	General	SP	5 - 9 y	L	585	NP	NA	NA	75.9	NP	1	1	1	1	1	1	1	1	8	Good	Same results as grey lit 1996? Exclude?
Nardone, 2007	Spain	Cross-sectional survey	1996	C	General	SP	10 - 14 y	L	484	NP	NA	NA	91.7	NP	1	1	1	1	1	1	1	1	8	Good	Same results as grey lit 1996? Exclude?
Nardone, 2007	Spain	Cross-sectional survey	1996	C	General	SP	15 - 19 y	L	535	NP	NA	NA	93.8	NP	1	1	1	1	1	1	1	1	8	Good	Same results as grey lit 1996? Exclude?
Nardone, 2007	Spain	Cross-sectional survey	1996	C	General	SP	20 - 29 y	L	1106	NP	NA	NA	93.1	NP	1	1	1	1	1	1	1	1	8	Good	Same results as grey lit 1996? Exclude?
Nardone, 2007	UK	Cross-sectional survey	1995-2003	C	General	SP	0 - 4 y	L	580	NP	NA	NA	47.6	NP	1	1	1	1	1	1	1	1	8	Good	Same data as Vyse 2004 but Nardone gives the actual numbers per age group
Nardone, 2007	UK	Cross-sectional survey	1995-2003	C	General	SP	5 - 9 y	L	452	NP	NA	NA	78.3	NP	1	1	1	1	1	1	1	1	8	Good	Same data as Vyse 2004 but Nardone gives the actual numbers per age group
Nardone, 2007	UK	Cross-sectional survey	1995-2003	C	General	SP	10 - 14 y	L	476	NP	NA	NA	89.7	NP	1	1	1	1	1	1	1	1	8	Good	Same data as Vyse 2004 but Nardone gives the actual numbers per age group
Nardone, 2007	UK	Cross-sectional survey	1995-2003	C	General	SP	15 - 19 y	L	484	NP	NA	NA	91.9	NP	1	1	1	1	1	1	1	1	8	Good	Same data as Vyse 2004 but Nardone gives the actual numbers per age group
Nardone, 2007	UK	Cross-sectional survey	1995-2003	C	General	SP	20 - 29 y	L	99	NP	NA	NA	92.9	NP	1	1	1	1	1	1	1	1	8	Good	Same data as Vyse 2004 but Nardone gives the actual numbers per age group
Nilsson, 1996	Sweden	Retrospective	1980-1989	H	General	HI	18+ y	MD	1300000	NP	1.2-4.5	NP	NA	NA	1	1	1	1	1	1	1	1	8	Good
Nilsson, 1996	Sweden	Retrospective	1980-1989	H	General	CI-P	18+ y	MD	1300000	NP	0.32	NP	NA	NA	1	1	1	1	1	1	1	1	8	Good
Oliveira, 1995	Portugal	Cross-sectional survey	NP	H	HCW	SP	24 - 68 y	L	409	396	NA	NA	96.8	95.3-98.5	1	1	1	1	1	1	1	1	8	Good	One page missing from the paper so the year is not known
Oliveira, 1999	Portugal	Cross-sectional survey	NP	H	Health students	SP	17 - 32 y	L	286	260	NA	NA	91.5	88.3-94.7	1	1	1	1	1	1	1	1	8	Good	Year survey conducted not specified in paper
Paul, 1996	Germany	Retrospective	1992-1993	C	General	PCI	0 - 85 y	MD	40000	437	424	NP	NA	NA	1	1	1	1	1	1	1	1	8	Good
Pembrey, 2013	UK	Cross-sectional survey	2008	C	Pregnant	SP	NP	L	942	878	NA	NA	93.4	NP	1	1	1	1	1	1	1	1	8	Good	Sample one third white british, one thirs Asian UK born, one third Asian foreign born
Pembrey, 2013	UK	Cross-sectional survey	2008	C	Pregnant	SP	< 20 y	L	64	NP	NA	NA	86.2	NP	1	1	1	1	1	1	1	1	8	Good	Sample one third white british, one thirs Asian UK born, one third Asian foreign born
Pembrey, 2013	UK	Cross-sectional survey	2008	C	Pregnant	SP	20 - 24 y	L	245	NP	NA	NA	92.5	NP	1	1	1	1	1	1	1	1	8	Good	Sample one third white british, one thirs Asian UK born, one third Asian foreign born
Pembrey, 2013	UK	Cross-sectional survey	2008	C	Pregnant	SP	25 - 29 y	L	324	NP	NA	NA	93.2	NP	1	1	1	1	1	1	1	1	8	Good	Sample one third white british, one thirs Asian UK born, one third Asian foreign born
Pembrey, 2013	UK	Cross-sectional survey	2008	C	Pregnant	SP	30 - 34 y	L	217	NP	NA	NA	94.9	NP	1	1	1	1	1	1	1	1	8	Good	Sample one third white british, one thirs Asian UK born, one third Asian foreign born
Pembrey, 2013	UK	Cross-sectional survey	2008	C	Pregnant	SP	35+ y	L	99	NP	NA	NA	97.9	NP	1	1	1	1	1	1	1	1	8	Good	Sample one third white british, one thirs Asian UK born, one third Asian foreign born
Pena-Rey 2009	Spain	Retrospective analysis surveillance and hospital data	1997 - 2007	H	General	HI	All	C	NP	NP	3.1	NP	NA	NA	1	1	1	1	1	1	1	1	8	Good	ICD code in any position
Pena-Rey 2009	Spain	Retrospective analysis surveillance and hospital data	1997 - 2007	C	General	M	All	C	NP	84	0.02	NP	NA	NA	1	1	1	1	1	1	1	1	8	Good
Pena-Rey 2009	Spain	Retrospective analysis surveillance and hospital data	1997 - 2007	PC	General	PCI	All	C	NP	NP	479.31	NP	NA	NA	1	1	1	1	1	1	1	1	8	Good
Perez-Farinos 2007	Spain	Prospective surveillance	1997	PC	General	PCI	0 - 4 y	MD	NP	NP	7938.78	NP	NA	NA	1	1	1	1	1	1	1	1	8	Excellent	extracted from graph, 95% Ci and num and den only available over all ages
Perez-Farinos 2007	Spain	Prospective surveillance	1998	PC	General	PCI	0 - 4 y	MD	NP	NP	5836.73	NP	NA	NA	1	1	1	1	1	1	1	1	8	Excellent	extracted from graph, 95% Ci and num and den only available over all ages
Perez-Farinos 2007	Spain	Prospective surveillance	1999	PC	General	PCI	0 - 4 y	MD	NP	NP	9367.35	NP	NA	NA	1	1	1	1	1	1	1	1	8	Excellent	extracted from graph, 95% Ci and num and den only available over all ages
Perez-Farinos 2007	Spain	Prospective surveillance	2000	PC	General	PCI	0 - 4 y	MD	NP	NP	6734.69	NP	NA	NA	1	1	1	1	1	1	1	1	8	Excellent	extracted from graph, 95% Ci and num and den only available over all ages
Perez-Farinos 2007	Spain	Prospective surveillance	2001	PC	General	PCI	0 - 4 y	MD	NP	NP	8428.57	NP	NA	NA	1	1	1	1	1	1	1	1	8	Excellent	extracted from graph, 95% Ci and num and den only available over all ages
Perez-Farinos 2007	Spain	Prospective surveillance	2002	PC	General	PCI	0 - 4 y	MD	NP	NP	10183.7	NP	NA	NA	1	1	1	1	1	1	1	1	8	Excellent	extracted from graph, 95% Ci and num and den only available over all ages
Perez-Farinos 2007	Spain	Prospective surveillance	2003	PC	General	PCI	0 - 4 y	MD	NP	NP	7571.43	NP	NA	NA	1	1	1	1	1	1	1	1	8	Excellent	extracted from graph, 95% Ci and num and den only available over all ages
Perez-Farinos 2007	Spain	Prospective surveillance	2004	PC	General	PCI	0 - 4 y	MD	NP	NP	10367.4	NP	NA	NA	1	1	1	1	1	1	1	1	8	Excellent	extracted from graph, 95% Ci and num and den only available over all ages
Perez-Farinos 2007	Spain	Prospective surveillance	1997	PC	General	PCI	5 - 9 y	MD	NP	NP	3224.49	NP	NA	NA	1	1	1	1	1	1	1	1	8	Excellent	extracted from graph, 95% Ci and num and den only available over all ages
Perez-Farinos 2007	Spain	Prospective surveillance	1998	PC	General	PCI	5 - 9 y	MD	NP	NP	2591.84	NP	NA	NA	1	1	1	1	1	1	1	1	8	Excellent	extracted from graph, 95% Ci and num and den only available over all ages
Perez-Farinos 2007	Spain	Prospective surveillance	1999	PC	General	PCI	5 - 9 y	MD	NP	NP	4306.12	NP	NA	NA	1	1	1	1	1	1	1	1	8	Excellent	extracted from graph, 95% Ci and num and den only available over all ages
Perez-Farinos 2007	Spain	Prospective surveillance	2000	PC	General	PCI	5 - 9 y	MD	NP	NP	2734.69	NP	NA	NA	1	1	1	1	1	1	1	1	8	Excellent	extracted from graph, 95% Ci and num and den only available over all ages
Perez-Farinos 2007	Spain	Prospective surveillance	2001	PC	General	PCI	5 - 9 y	MD	NP	NP	2795.92	NP	NA	NA	1	1	1	1	1	1	1	1	8	Excellent	extracted from graph, 95% Ci and num and den only available over all ages
Perez-Farinos 2007	Spain	Prospective surveillance	2002	PC	General	PCI	5 - 9 y	MD	NP	NP	3714.29	NP	NA	NA	1	1	1	1	1	1	1	1	8	Excellent	extracted from graph, 95% Ci and num and den only available over all ages
Perez-Farinos 2007	Spain	Prospective surveillance	2003	PC	General	PCI	5 - 9 y	MD	NP	NP	3530.61	NP	NA	NA	1	1	1	1	1	1	1	1	8	Excellent	extracted from graph, 95% Ci and num and den only available over all ages
Perez-Farinos 2007	Spain	Prospective surveillance	2004	PC	General	PCI	5 - 9 y	MD	NP	NP	3346.94	NP	NA	NA	1	1	1	1	1	1	1	1	8	Excellent	extracted from graph, 95% Ci and num and den only available over all ages
Perez-Farinos 2007	Spain	Prospective surveillance	1997	PC	General	PCI	10 - 14 y	MD	NP	NP	775.51	NP	NA	NA	1	1	1	1	1	1	1	1	8	Excellent	extracted from graph, 95% Ci and num and den only available over all ages
Perez-Farinos 2007	Spain	Prospective surveillance	1998	PC	General	PCI	10 - 14 y	MD	NP	NP	489.8	NP	NA	NA	1	1	1	1	1	1	1	1	8	Excellent	extracted from graph, 95% Ci and num and den only available over all ages
Perez-Farinos 2007	Spain	Prospective surveillance	1999	PC	General	PCI	10 - 14 y	MD	NP	NP	653.06	NP	NA	NA	1	1	1	1	1	1	1	1	8	Excellent	extracted from graph, 95% Ci and num and den only available over all ages
Perez-Farinos 2007	Spain	Prospective surveillance	2000	PC	General	PCI	10 - 14 y	MD	NP	NP	612.24	NP	NA	NA	1	1	1	1	1	1	1	1	8	Excellent	extracted from graph, 95% Ci and num and den only available over all ages
Perez-Farinos 2007	Spain	Prospective surveillance	2001	PC	General	PCI	10 - 14 y	MD	NP	NP	795.92	NP	NA	NA	1	1	1	1	1	1	1	1	8	Excellent	extracted from graph, 95% Ci and num and den only available over all ages
Perez-Farinos 2007	Spain	Prospective surveillance	2002	PC	General	PCI	10 - 14 y	MD	NP	NP	775.51	NP	NA	NA	1	1	1	1	1	1	1	1	8	Excellent	extracted from graph, 95% Ci and num and den only available over all ages
Perez-Farinos 2007	Spain	Prospective surveillance	2003	PC	General	PCI	10 - 14 y	MD	NP	NP	877.55	NP	NA	NA	1	1	1	1	1	1	1	1	8	Excellent	extracted from graph, 95% Ci and num and den only available over all ages
Perez-Farinos 2007	Spain	Prospective surveillance	2004	PC	General	PCI	10 - 14 y	MD	NP	NP	1000	NP	NA	NA	1	1	1	1	1	1	1	1	8	Excellent	extracted from graph, 95% Ci and num and den only available over all ages
Perez-Farinos 2007	Spain	Prospective surveillance	1997	PC	General	PCI	15 + y	MD	NP	NP	265.31	NP	NA	NA	1	1	1	1	1	1	1	1	8	Excellent	extracted from graph, 95% Ci and num and den only available over all ages
Perez-Farinos 2007	Spain	Prospective surveillance	1998	PC	General	PCI	15 + y	MD	NP	NP	204.08	NP	NA	NA	1	1	1	1	1	1	1	1	8	Excellent	extracted from graph, 95% Ci and num and den only available over all ages
Perez-Farinos 2007	Spain	Prospective surveillance	1999	PC	General	PCI	15 + y	MD	NP	NP	204.08	NP	NA	NA	1	1	1	1	1	1	1	1	8	Excellent	extracted from graph, 95% Ci and num and den only available over all ages
Perez-Farinos 2007	Spain	Prospective surveillance	2000	PC	General	PCI	15 + y	MD	NP	NP	306.12	NP	NA	NA	1	1	1	1	1	1	1	1	8	Excellent	extracted from graph, 95% Ci and num and den only available over all ages
Perez-Farinos 2007	Spain	Prospective surveillance	2001	PC	General	PCI	15 + y	MD	NP	NP	387.76	NP	NA	NA	1	1	1	1	1	1	1	1	8	Excellent	extracted from graph, 95% Ci and num and den only available over all ages
Perez-Farinos 2007	Spain	Prospective surveillance	2002	PC	General	PCI	15 + y	MD	NP	NP	326.53	NP	NA	NA	1	1	1	1	1	1	1	1	8	Excellent	extracted from graph, 95% Ci and num and den only available over all ages
Perez-Farinos 2007	Spain	Prospective surveillance	2003	PC	General	PCI	15 + y	MD	NP	NP	326.53	NP	NA	NA	1	1	1	1	1	1	1	1	8	Excellent	extracted from graph, 95% Ci and num and den only available over all ages
Perez-Farinos 2007	Spain	Prospective surveillance	2004	PC	General	PCI	15 + y	MD	NP	NP	265.31	NP	NA	NA	1	1	1	1	1	1	1	1	8	Excellent	extracted from graph, 95% Ci and num and den only available over all ages
Perez-Farinos 2008	Spain	Cross-sectional survey	1999 - 2000	C	General	SP	2 - 40 y	L	1829	NP	NA	NA	90.9	89.6 - 92.2	1	0	1	1	1	1	1	1	7	Acceptable	They sampled at blood extraction centres, difficult to know whether people there really represent the general population
Perez-Farinos 2008	Spain	Cross-sectional survey	1999 - 2000	C	General	SP	2 - 5 y	L	279	NP	NA	NA	44.2	38.4 - 50	1	0	1	1	1	1	1	1	7	Acceptable
Perez-Farinos 2008	Spain	Cross-sectional survey	1999 - 2000	C	General	SP	6 - 10 y	L	306	NP	NA	NA	80.5	76.1 - 84.9	1	0	1	1	1	1	1	1	7	Acceptable
Perez-Farinos 2008	Spain	Cross-sectional survey	1999 - 2000	C	General	SP	11 - 15 y	L	310	NP	NA	NA	93.8	91.1 - 96.5	1	0	1	1	1	1	1	1	7	Acceptable
Perez-Farinos 2008	Spain	Cross-sectional survey	1999 - 2000	C	General	SP	16 - 20 y	L	313	NP	NA	NA	93.9	91.2 - 96.6	1	0	1	1	1	1	1	1	7	Acceptable
Perez-Farinos 2008	Spain	Cross-sectional survey	1999 - 2000	C	General	SP	21 - 30 y	L	317	NP	NA	NA	95.8	93.6 - 98	1	0	1	1	1	1	1	1	7	Acceptable
Perez-Farinos 2008	Spain	Cross-sectional survey	1999 - 2000	C	General	SP	31 - 40 y	L	302	NP	NA	NA	97.4	95.6 - 99.2	1	0	1	1	1	1	1	1	7	Acceptable
Perez-Yarza 2003	Spain	Retrospective analysis hospital data	1993 - 2002	H	General	HI	< 15 y	C	NP	71	12.9	NP	NA	NA	1	1	1	1	1	1	1	1	8	Good	HI for complicated varicella, Basque country
Pierik, 2012	Netherlands	Retrospective	2004-2008	PC	General	HI	All	C	167000	89	8.6	NP	NA	NA	1	1	1	1	1	1	1	1	8	Good	age standardized, spec of complications in table 3
Pierik, 2012	Netherlands	Retrospective	2004-2008	PC	General	PCI	All	C	167000	5273	515	444-587	NA	NA	1	1	1	1	1	1	1	1	8	Good	GP network Almere, age standardized, include both coded cases and free text
Pierik, 2012	Netherlands	Retrospective	2004-2008	PC	General	PCI	0 - 1 y	C	NP	NP	4655	NP	NA	NA	1	1	1	1	1	1	1	1	8	Good	GP network Almere, age standardized, include both coded cases and free text
Pierik, 2012	Netherlands	Retrospective	2004-2008	PC	General	PCI	1 - 4 y	C	NP	NP	6108	NP	NA	NA	1	1	1	1	1	1	1	1	8	Good	GP network Almere, age standardized, include both coded cases and free text
Pierik, 2012	Netherlands	Retrospective	2004-2008	PC	General	PCI	5 - 9 y	C	NP	NP	1535	NP	NA	NA	1	1	1	1	1	1	1	1	8	Good	GP network Almere, age standardized, include both coded cases and free text
Pierik, 2012	Netherlands	Retrospective	2004-2008	PC	General	PCI	10 - 14 y	C	NP	NP	180	NP	NA	NA	1	1	1	1	1	1	1	1	8	Good	GP network Almere, age standardized, include both coded cases and free text
Pierik, 2012	Netherlands	Retrospective	2004-2008	PC	General	PCI	15 - 19 y	C	NP	NP	92	NP	NA	NA	1	1	1	1	1	1	1	1	8	Good	GP network Almere, age standardized, include both coded cases and free text
Pierik, 2012	Netherlands	Retrospective	2004-2008	PC	General	PCI	20+ y	C	NP	NP	72	NP	NA	NA	1	1	1	1	1	1	1	1	8	Good	GP network Almere, age standardized, include both coded cases and free text
Pierik, 2012	Netherlands	Retrospective	2004-2008	PC	General	PCI	0 - 1 y	C	NP	NP	3384.6	NP	NA	NA	1	1	1	1	1	1	1	1	8	Good	GP network Almere, age standardized, only coded extracted from graph
Pierik, 2012	Netherlands	Retrospective	2004-2008	PC	General	PCI	1 - 4 y	C	NP	NP	4400	NP	NA	NA	1	1	1	1	1	1	1	1	8	Good	GP network Almere, age standardized, only coded extracted from graph
Pierik, 2012	Netherlands	Retrospective	2004-2008	PC	General	PCI	5 - 9 y	C	NP	NP	1353.8	NP	NA	NA	1	1	1	1	1	1	1	1	8	Good	GP network Almere, age standardized, only coded extracted from graph
Pierik, 2012	Netherlands	Retrospective	2004-2008	PC	General	PCI	10 - 14 y	C	NP	NP	123.1	NP	NA	NA	1	1	1	1	1	1	1	1	8	Good	GP network Almere, age standardized, only coded extracted from graph
Pierik, 2012	Netherlands	Retrospective	2004-2008	PC	General	PCI	15 - 19 y	C	NP	NP	92.3	NP	NA	NA	1	1	1	1	1	1	1	1	8	Good	GP network Almere, age standardized, only coded extracted from graph
Pierik, 2012	Netherlands	Retrospective	2004-2008	PC	General	PCI	20+ y	C	NP	NP	71.8	NP	NA	NA	1	1	1	1	1	1	1	1	8	Good	GP network Almere, age standardized, only coded extracted from graph
Pinquier 2009	France	Cross-sectional survey	2005 - 2007	H	General	SP	0 - 3 m	L	48	NP	NA	NA	83.3	69.8 - 92.5	1	0	1	1	1	1	1	1	7	Acceptable
Pinquier 2009	France	Cross-sectional survey	2005 - 2007	H	General	SP	3 - 6 m	L	44	NP	NA	NA	29.5	16.8 - 45.2	1	0	1	1	1	1	1	1	7	Acceptable
Pinquier 2009	France	Cross-sectional survey	2005 - 2007	H	General	SP	6 - 9 m	L	94	NP	NA	NA	1.1	0 - 5.8	1	0	1	1	1	1	1	1	7	Acceptable
Pinquier 2009	France	Cross-sectional survey	2005 - 2007	H	General	SP	9 - 12 m	L	114	NP	NA	NA	3.5	1 - 8.7	1	0	1	1	1	1	1	1	7	Acceptable
Pinquier 2009	France	Cross-sectional survey	2005 - 2007	H	General	SP	12 - 15 m	L	45	NP	NA	NA	2.2	0.1 - 11.8	1	0	1	1	1	1	1	1	7	Acceptable
Plans 2007	Spain	Cross-sectional survey	2003	H	Pregnant	SP	15 - 49 y	L	1522	NP	NA	NA	96.1	95.1 - 97.1	1	1	1	1	1	1	1	1	8	Good	A fifth of the women were born abroad, overall prevalence available separately per region of birth but not per age group
Plans 2007	Spain	Cross-sectional survey	2003	H	Pregnant	SP	15 - 24 y	L	295	NP	NA	NA	93.9	91 - 96.8	1	1	1	1	1	1	1	1	8	Good
Plans 2007	Spain	Cross-sectional survey	2003	H	Pregnant	SP	25 - 29 y	L	386	NP	NA	NA	95.3	93.1 - 97.6	1	1	1	1	1	1	1	1	8	Good
Plans 2007	Spain	Cross-sectional survey	2003	H	Pregnant	SP	30 - 34 y	L	537	NP	NA	NA	96.8	95.2 - 98.4	1	1	1	1	1	1	1	1	8	Good
Plans 2007	Spain	Cross-sectional survey	2003	H	Pregnant	SP	35 - 49 y	L	304	NP	NA	NA	96.1	96.3 - 99.7	1	1	1	1	1	1	1	1	8	Good
Rack, 2010	Germany	Prospective surveillance	2003-2004	H	General	CI-E	0 - 16 y	MD/C	14106943	232	0.8	NP	NA	NA	1	1	1	1	1	1	1	1	8	Excellent
Rack, 2010	Germany	Prospective surveillance	2003-2004	H	General	HI	0 - 16 y	MD/C	14106943	918	NP	NP	NA	NA	1	1	1	1	1	1	1	1	8	Excellent
Rack, 2010	Germany	Prospective surveillance	2003-2004	H	VZV-hospitalized children	LR	0 - 16 y	MD/C	919	28	NA	NA	3	NP	1	1	1	1	1	1	1	1	8	Excellent	Sequelae present at discharge
Ringler, 2003	Austria	Retrospective	1998-1999	C	General	SP	10 - 14 y	L	872	NP	NA	NA	95.0	NP	1	1	1	1	1	1	1	1	8	Good
Rogalska, 2014	Poland	Retrospective analysis notification data	2012	PC/H	General	HI	All	MD	NP	NP	3.78	NP	NA	NA	1	1	1	1	1	1	1	1	8	Good	data also for 2011, but it is already reported in Lipke 2013
Rogalska, 2014	Poland	Retrospective analysis notification data	2012	PC/H	General	VI	All	MD	NP	NP	540.5	NP	NA	NA	1	1	1	1	1	1	1	1	8	Good	data also for 2011, but it is already reported in Lipke 2015
Rogalska, 2014	Poland	Retrospective analysis notification data	2012	PC/H	General	VI	0 - 4 y	MD	NP	NP	4514.7	NP	NA	NA	1	1	1	1	1	1	1	1	8	Good	data also for 2011, but it is already reported in Lipke 2016
Rogalska, 2014	Poland	Retrospective analysis notification data	2012	PC/H	General	VI	0 y	MD	NP	NP	1834.9	NP	NA	NA	1	1	1	1	1	1	1	1	8	Good	data also for 2011, but it is already reported in Lipke 2017
Rogalska, 2014	Poland	Retrospective analysis notification data	2012	PC/H	General	VI	1 y	MD	NP	NP	2757.1	NP	NA	NA	1	1	1	1	1	1	1	1	8	Good	data also for 2011, but it is already reported in Lipke 2018
Rogalska, 2014	Poland	Retrospective analysis notification data	2012	PC/H	General	VI	2 y	MD	NP	NP	3442.8	NP	NA	NA	1	1	1	1	1	1	1	1	8	Good	data also for 2011, but it is already reported in Lipke 2019
Rogalska, 2014	Poland	Retrospective analysis notification data	2012	PC/H	General	VI	3 y	MD	NP	NP	6595.4	NP	NA	NA	1	1	1	1	1	1	1	1	8	Good	data also for 2011, but it is already reported in Lipke 2020
Rogalska, 2014	Poland	Retrospective analysis notification data	2012	PC/H	General	VI	4 y	MD	NP	NP	7611.5	NP	NA	NA	1	1	1	1	1	1	1	1	8	Good	data also for 2011, but it is already reported in Lipke 2021
Rogalska, 2014	Poland	Retrospective analysis notification data	2012	PC/H	General	VI	5 - 9 y	MD	NP	NP	4310.1	NP	NA	NA	1	1	1	1	1	1	1	1	8	Good	data also for 2011, but it is already reported in Lipke 2022
Rogalska, 2014	Poland	Retrospective analysis notification data	2012	PC/H	General	VI	5 y	MD	NP	NP	7333	NP	NA	NA	1	1	1	1	1	1	1	1	8	Good	data also for 2011, but it is already reported in Lipke 2023
Rogalska, 2014	Poland	Retrospective analysis notification data	2012	PC/H	General	VI	6 y	MD	NP	NP	5569.9	NP	NA	NA	1	1	1	1	1	1	1	1	8	Good	data also for 2011, but it is already reported in Lipke 2024
Rogalska, 2014	Poland	Retrospective analysis notification data	2012	PC/H	General	VI	7 y	MD	NP	NP	3596.2	NP	NA	NA	1	1	1	1	1	1	1	1	8	Good	data also for 2011, but it is already reported in Lipke 2025
Rogalska, 2014	Poland	Retrospective analysis notification data	2012	PC/H	General	VI	8 y	MD	NP	NP	2588.8	NP	NA	NA	1	1	1	1	1	1	1	1	8	Good	data also for 2011, but it is already reported in Lipke 2026
Rogalska, 2014	Poland	Retrospective analysis notification data	2012	PC/H	General	VI	9 y	MD	NP	NP	2057.4	NP	NA	NA	1	1	1	1	1	1	1	1	8	Good	data also for 2011, but it is already reported in Lipke 2027
Rogalska, 2014	Poland	Retrospective analysis notification data	2012	PC/H	General	VI	10 - 14 y	MD	NP	NP	957.9	NP	NA	NA	1	1	1	1	1	1	1	1	8	Good	data also for 2011, but it is already reported in Lipke 2028
Rogalska, 2014	Poland	Retrospective analysis notification data	2012	PC/H	General	VI	15 - 19 y	MD	NP	NP	225.4	NP	NA	NA	1	1	1	1	1	1	1	1	8	Good	data also for 2011, but it is already reported in Lipke 2029
Rogalska, 2014	Poland	Retrospective analysis notification data	2012	PC/H	General	VI	20 - 29 y	MD	NP	NP	85.7	NP	NA	NA	1	1	1	1	1	1	1	1	8	Good	data also for 2011, but it is already reported in Lipke 2030
Rogalska, 2014	Poland	Retrospective analysis notification data	2012	PC/H	General	VI	30 - 39 y	MD	NP	NP	85.9	NP	NA	NA	1	1	1	1	1	1	1	1	8	Good	data also for 2011, but it is already reported in Lipke 2031
Rogalska, 2014	Poland	Retrospective analysis notification data	2012	PC/H	General	VI	40+ y	MD	NP	NP	10.8	NP	NA	NA	1	1	1	1	1	1	1	1	8	Good	data also for 2011, but it is already reported in Lipke 2032
Ross, 2000	UK	Retrospective	1998	C	General	PCI	0 - 4 y	C	600000	NP	4472	NP	NA	NA	1	1	1	1	1	1	1	1	8	Good
Ross, 2000	UK	Retrospective	1998	C	General	PCI	5 - 15 y	C	600000	NP	832	NP	NA	NA	1	1	1	1	1	1	1	1	8	Good
Ross, 2000	UK	Retrospective	1998	C	General	PCI	15 - 44 y	C	600000	NP	156	NP	NA	NA	1	1	1	1	1	1	1	1	8	Good
Saadatian-Elahi 2007	France	Cross-sectional survey	2005	Laboratory	Pregnant	SP	19 - 43 y	L	486	480	NA	NA	98.8	NP	1	1	1	1	1	1	1	1	8	Good
Sabbe, 2012	Belgium	Retrospective	2006	PC	General	PCI	< 1 y	MD	NP	NP	2824.9	NP	NA	NA	1	1	1	1	1	1	1	1	8	Good	partially overlaps with the GREY report from Belgium, extracted from graph
Sabbe, 2012	Belgium	Retrospective	2007	PC	General	PCI	< 1 y	MD	NP	NP	1967.5	NP	NA	NA	1	1	1	1	1	1	1	1	8	Good	partially overlaps with the GREY report from Belgium, extracted from graph
Sabbe, 2012	Belgium	Retrospective	2008	PC	General	PCI	< 1 y	MD	NP	NP	3715	NP	NA	NA	1	1	1	1	1	1	1	1	8	Good	partially overlaps with the GREY report from Belgium, extracted from graph
Sabbe, 2012	Belgium	Retrospective	2009	PC	General	PCI	< 1 y	MD	NP	NP	2199.6	NP	NA	NA	1	1	1	1	1	1	1	1	8	Good	partially overlaps with the GREY report from Belgium, extracted from graph
Sabbe, 2012	Belgium	Retrospective	2010	PC	General	PCI	< 1 y	MD	NP	NP	1934.1	NP	NA	NA	1	1	1	1	1	1	1	1	8	Good	partially overlaps with the GREY report from Belgium, extracted from graph
Sabbe, 2012	Belgium	Retrospective	2006	PC	General	PCI	1 - 4 y	MD	NP	NP	4667.1	NP	NA	NA	1	1	1	1	1	1	1	1	8	Good	partially overlaps with the GREY report from Belgium, extracted from graph
Sabbe, 2012	Belgium	Retrospective	2007	PC	General	PCI	1 - 4 y	MD	NP	NP	4677.7	NP	NA	NA	1	1	1	1	1	1	1	1	8	Good	partially overlaps with the GREY report from Belgium, extracted from graph
Sabbe, 2012	Belgium	Retrospective	2008	PC	General	PCI	1 - 4 y	MD	NP	NP	5425.5	NP	NA	NA	1	1	1	1	1	1	1	1	8	Good	partially overlaps with the GREY report from Belgium, extracted from graph
Sabbe, 2012	Belgium	Retrospective	2009	PC	General	PCI	1 - 4 y	MD	NP	NP	5067.9	NP	NA	NA	1	1	1	1	1	1	1	1	8	Good	partially overlaps with the GREY report from Belgium, extracted from graph
Sabbe, 2012	Belgium	Retrospective	2010	PC	General	PCI	1 - 4 y	MD	NP	NP	4815.5	NP	NA	NA	1	1	1	1	1	1	1	1	8	Good	partially overlaps with the GREY report from Belgium, extracted from graph
Sabbe, 2012	Belgium	Retrospective	2006	PC	General	PCI	5 - 9 y	MD	NP	NP	838.2	NP	NA	NA	1	1	1	1	1	1	1	1	8	Good	partially overlaps with the GREY report from Belgium, extracted from graph
Sabbe, 2012	Belgium	Retrospective	2007	PC	General	PCI	5 - 9 y	MD	NP	NP	941.2	NP	NA	NA	1	1	1	1	1	1	1	1	8	Good	partially overlaps with the GREY report from Belgium, extracted from graph
Sabbe, 2012	Belgium	Retrospective	2008	PC	General	PCI	5 - 9 y	MD	NP	NP	899.3	NP	NA	NA	1	1	1	1	1	1	1	1	8	Good	partially overlaps with the GREY report from Belgium, extracted from graph
Sabbe, 2012	Belgium	Retrospective	2009	PC	General	PCI	5 - 9 y	MD	NP	NP	436.7	NP	NA	NA	1	1	1	1	1	1	1	1	8	Good	partially overlaps with the GREY report from Belgium, extracted from graph
Sabbe, 2012	Belgium	Retrospective	2010	PC	General	PCI	5 - 9 y	MD	NP	NP	579	NP	NA	NA	1	1	1	1	1	1	1	1	8	Good	partially overlaps with the GREY report from Belgium, extracted from graph
Sabbe, 2012	Belgium	Retrospective	2006	PC	General	PCI	10 - 14 y	MD	NP	NP	49	NP	NA	NA	1	1	1	1	1	1	1	1	8	Good	partially overlaps with the GREY report from Belgium, extracted from graph
Sabbe, 2012	Belgium	Retrospective	2007	PC	General	PCI	10 - 14 y	MD	NP	NP	164.8	NP	NA	NA	1	1	1	1	1	1	1	1	8	Good	partially overlaps with the GREY report from Belgium, extracted from graph
Sabbe, 2012	Belgium	Retrospective	2008	PC	General	PCI	10 - 14 y	MD	NP	NP	83.7	NP	NA	NA	1	1	1	1	1	1	1	1	8	Good	partially overlaps with the GREY report from Belgium, extracted from graph
Sabbe, 2012	Belgium	Retrospective	2009	PC	General	PCI	10 - 14 y	MD	NP	NP	94.6	NP	NA	NA	1	1	1	1	1	1	1	1	8	Good	partially overlaps with the GREY report from Belgium, extracted from graph
Sabbe, 2012	Belgium	Retrospective	2010	PC	General	PCI	10 - 14 y	MD	NP	NP	92.2	NP	NA	NA	1	1	1	1	1	1	1	1	8	Good	partially overlaps with the GREY report from Belgium, extracted from graph
Sabbe, 2012	Belgium	Retrospective	2006	PC	General	PCI	All	MD	NP	NP	233.2	NP	NA	NA	1	1	1	1	1	1	1	1	8	Good	partially overlaps with the GREY report from Belgium, extracted from graph
Sabbe, 2012	Belgium	Retrospective	2007	PC	General	PCI	All	MD	NP	NP	244.1	NP	NA	NA	1	1	1	1	1	1	1	1	8	Good	partially overlaps with the GREY report from Belgium, extracted from graph
Sabbe, 2012	Belgium	Retrospective	2008	PC	General	PCI	All	MD	NP	NP	294.3	NP	NA	NA	1	1	1	1	1	1	1	1	8	Good	partially overlaps with the GREY report from Belgium, extracted from graph
Sabbe, 2012	Belgium	Retrospective	2009	PC	General	PCI	All	MD	NP	NP	213	NP	NA	NA	1	1	1	1	1	1	1	1	8	Good	partially overlaps with the GREY report from Belgium, extracted from graph
Sabbe, 2012	Belgium	Retrospective	2010	PC	General	PCI	All	MD	NP	NP	223.9	NP	NA	NA	1	1	1	1	1	1	1	1	8	Good	partially overlaps with the GREY report from Belgium, extracted from graph
Salleras 2000	Spain	Cross-sectional survey	1996	C	General	SP	6+ y	L	2136	NP	NA	NA	96.5	95.7 - 97.3	1	1	1	1	1	1	1	1	8	Good	Same methodology as in 1021 but carried out a few years before
Salleras 2000	Spain	Cross-sectional survey	1996	C	General	SP	6 - 9 y	L	261	NP	NA	NA	85.1	75.6 - 94.6	1	1	1	1	1	1	1	1	8	Good
Salleras 2000	Spain	Cross-sectional survey	1996	C	General	SP	10 - 14 y	L	622	NP	NA	NA	91.8	89.6 - 94	1	1	1	1	1	1	1	1	8	Good
Salleras 2000	Spain	Cross-sectional survey	1996	C	General	SP	15 - 24 y	L	117	NP	NA	NA	94	89.7 - 98.3	1	1	1	1	1	1	1	1	8	Good
Salleras 2000	Spain	Cross-sectional survey	1996	C	General	SP	25 - 34 y	L	216	NP	NA	NA	93.5	90.3 - 96.8	1	1	1	1	1	1	1	1	8	Good
Salleras 2000	Spain	Cross-sectional survey	1996	C	General	SP	35 - 44 y	L	221	NP	NA	NA	99.5	98.6 - 100	1	1	1	1	1	1	1	1	8	Good
Salleras 2000	Spain	Cross-sectional survey	1996	C	General	SP	45 - 54 y	L	220	NP	NA	NA	99.1	97.9 - 100	1	1	1	1	1	1	1	1	8	Good
Salleras 2000	Spain	Cross-sectional survey	1996	C	General	SP	55 - 64 y	L	224	NP	NA	NA	99.6	89.8 - 100	1	1	1	1	1	1	1	1	8	Good
Salleras 2000	Spain	Cross-sectional survey	1996	C	General	SP	65 + y	L	255	NP	NA	NA	100	NP	1	1	1	1	1	1	1	1	8	Good
Salleras 2008	Spain	Cross-sectional survey	2002	C	General	SP	5+ y	L	2619	NP	NA	NA	95.5	94.7 - 96.3	1	1	1	1	1	1	1	1	8	Good
Salleras 2008	Spain	Cross-sectional survey	2002	C	General	SP	5 - 9 y	L	228	NP	NA	NA	82	77 - 87	1	1	1	1	1	1	1	1	8	Good
Salleras 2008	Spain	Cross-sectional survey	2002	C	General	SP	10 - 14 y	L	1096	NP	NA	NA	91.1	89.4 - 92.7	1	1	1	1	1	1	1	1	8	Good
Salleras 2008	Spain	Cross-sectional survey	2002	C	General	SP	15 - 24 y	L	136	NP	NA	NA	94.9	91.2 - 98.6	1	1	1	1	1	1	1	1	8	Good
Salleras 2008	Spain	Cross-sectional survey	2002	C	General	SP	25 - 34 y	L	222	NP	NA	NA	93.2	89.9 - 96.5	1	1	1	1	1	1	1	1	8	Good
Salleras 2008	Spain	Cross-sectional survey	2002	C	General	SP	35 - 44 y	L	267	NP	NA	NA	97	95 - 99	1	1	1	1	1	1	1	1	8	Good
Salleras 2008	Spain	Cross-sectional survey	2002	C	General	SP	45 - 54 y	L	276	NP	NA	NA	97.8	96.1 - 99.5	1	1	1	1	1	1	1	1	8	Good
Salleras 2008	Spain	Cross-sectional survey	2002	C	General	SP	55 - 64 y	L	226	NP	NA	NA	98.2	96.5 - 99.9	1	1	1	1	1	1	1	1	8	Good
Salleras 2008	Spain	Cross-sectional survey	2002	C	General	SP	65 + y	L	168	NP	NA	NA	99.4	98.2 - 100	1	1	1	1	1	1	1	1	8	Good
Sauerbrei, 2004	Germany	Retrospective	1995-1996	H	Pregnant	SP	19-37	L	215	208	NA	NA	96.7	NP	1	1	1	1	1	1	1	1	8	Good
Sauerbrei, 2004	Germany	Retrospective	1995-1996	H	Neonates	SP	at birth	L	215	208	NA	NA	96.7	NP	1	1	1	1	1	1	1	1	8	Good	babies higher titer than mothers
Sentinelles Network Annual Report 2010	France	Sentinel surveillance GPs	2008	PC	General	PCI	All (1m - 64 y)	MD	NP	738935	1205	1133 - 1277	NA	NA	1	1	1	1	1	1	1	1	8	Good	Number of subjects as estimated in the report
Sentinelles Network Annual Report 2010	France	Sentinel surveillance GPs	2008	PC	General	PCI	< 1 y	MD	NP	49587	6338	4707 - 7969	NA	NA	1	1	1	1	1	1	1	1	8	Good	Number of subjects as estimated in the report
Sentinelles Network Annual Report 2010	France	Sentinel surveillance GPs	2008	PC	General	PCI	1 - 4 y	MD	NP	455246	14995	13833 - 16157	NA	NA	1	1	1	1	1	1	1	1	8	Good	Number of subjects as estimated in the report
Sentinelles Network Annual Report 2010	France	Sentinel surveillance GPs	2008	PC	General	PCI	5 - 9 y	MD	NP	137691	3601	3136 - 4066	NA	NA	1	1	1	1	1	1	1	1	8	Good	Number of subjects as estimated in the report
Sentinelles Network Annual Report 2010	France	Sentinel surveillance GPs	2008	PC	General	PCI	10 - 14 y	MD	NP	17404	470	321 - 619	NA	NA	1	1	1	1	1	1	1	1	8	Good	Number of subjects as estimated in the report
Sentinelles Network Annual Report 2010	France	Sentinel surveillance GPs	2008	PC	General	PCI	15- 19 y	MD	NP	9927	252	142 - 362	NA	NA	1	1	1	1	1	1	1	1	8	Good	Number of subjects as estimated in the report
Sentinelles Network Annual Report 2010	France	Sentinel surveillance GPs	2008	PC	General	PCI	20 - 59 y	MD	NP	33437	101	70 - 132	NA	NA	1	1	1	1	1	1	1	1	8	Good	Number of subjects as estimated in the report
Sentinelles Network Annual Report 2010	France	Sentinel surveillance GPs	2008	PC	General	PCI	60+ y	MD	NP	1256	9	0 - 20	NA	NA	1	1	1	1	1	1	1	1	8	Good	Number of subjects as estimated in the report
Sentinelles Network Annual Report 2010	France	Sentinel surveillance GPs	2009	PC	General	PCI	All (1m - 89 y)	MD	NP	875937	1395	1315 - 1475	NA	NA	1	1	1	1	1	1	1	1	8	Good	Number of subjects as estimated in the report
Sentinelles Network Annual Report 2010	France	Sentinel surveillance GPs	2009	PC	General	PCI	< 1 y	MD	NP	63839	8008	6250 - 9766	NA	NA	1	1	1	1	1	1	1	1	8	Good	Number of subjects as estimated in the report
Sentinelles Network Annual Report 2010	France	Sentinel surveillance GPs	2009	PC	General	PCI	1 - 4 y	MD	NP	551805	17956	16615 - 19	NA	NA	1	1	1	1	1	1	1	1	8	Good	Number of subjects as estimated in the report
Sentinelles Network Annual Report 2010	France	Sentinel surveillance GPs	2009	PC	General	PCI	5 - 9 y	MD	NP	159017	4160	3664 - 4656	NA	NA	1	1	1	1	1	1	1	1	8	Good	Number of subjects as estimated in the report
Sentinelles Network Annual Report 2010	France	Sentinel surveillance GPs	2009	PC	General	PCI	10 - 14 y	MD	NP	17279	463	283 - 643	NA	NA	1	1	1	1	1	1	1	1	8	Good	Number of subjects as estimated in the report
Sentinelles Network Annual Report 2010	France	Sentinel surveillance GPs	2009	PC	General	PCI	15- 19 y	MD	NP	7456	193	103 - 283	NA	NA	1	1	1	1	1	1	1	1	8	Good	Number of subjects as estimated in the report
Sentinelles Network Annual Report 2010	France	Sentinel surveillance GPs	2009	PC	General	PCI	20 - 59 y	MD	NP	22363	67	46 - 88	NA	NA	1	1	1	1	1	1	1	1	8	Good	Number of subjects as estimated in the report
Sentinelles Network Annual Report 2010	France	Sentinel surveillance GPs	2009	PC	General	PCI	60+ y	MD	NP	2976	21	1 -- 41	NA	NA	1	1	1	1	1	1	1	1	8	Good	Number of subjects as estimated in the report
Sentinelles Network Annual Report 2010	France	Sentinel surveillance GPs	2010	PC	General	PCI	All (1m - 78 y)	MD	NP	NP	1220	1159 - 1281	NA	NA	1	1	1	1	1	1	1	1	8	Good	Data per type of complication also available , not extracted
Sentinelles Network Annual Report 2010	France	Sentinel surveillance GPs	2010	PC	General	PCI	< 1 y	MD	NP	NP	7532	6052 - 9012	NA	NA	1	1	1	1	1	1	1	1	8	Good
Sentinelles Network Annual Report 2010	France	Sentinel surveillance GPs	2010	PC	General	PCI	1 - 4 y	MD	NP	NP	16272	15256 - 17288	NA	NA	1	1	1	1	1	1	1	1	8	Good
Sentinelles Network Annual Report 2010	France	Sentinel surveillance GPs	2010	PC	General	PCI	5 - 9 y	MD	NP	NP	3286	2903 - 3669	NA	NA	1	1	1	1	1	1	1	1	8	Good
Sentinelles Network Annual Report 2010	France	Sentinel surveillance GPs	2010	PC	General	PCI	10 - 14 y	MD	NP	NP	325	196 - 454	NA	NA	1	1	1	1	1	1	1	1	8	Good
Sentinelles Network Annual Report 2010	France	Sentinel surveillance GPs	2010	PC	General	PCI	15- 19 y	MD	NP	NP	197	85 - 309	NA	NA	1	1	1	1	1	1	1	1	8	Good
Sentinelles Network Annual Report 2010	France	Sentinel surveillance GPs	2010	PC	General	PCI	20 - 59 y	MD	NP	NP	68	50 - 86	NA	NA	1	1	1	1	1	1	1	1	8	Good
Sentinelles Network Annual Report 2010	France	Sentinel surveillance GPs	2010	PC	General	PCI	60+ y	MD	NP	NP	5	0 - 12	NA	NA	1	1	1	1	1	1	1	1	8	Good
Sentinelles Network Annual Report 2011	France	Sentinel surveillance GPs	2011	PC	General	PCI	All (1m - 80 y)	MD	NP	NP	1016	957 - 1075	NA	NA	1	1	1	1	1	1	1	1	8	Good
Sentinelles Network Annual Report 2011	France	Sentinel surveillance GPs	2011	PC	General	PCI	< 1 y	MD	NP	NP	6142	4913 - 7371	NA	NA	1	1	1	1	1	1	1	1	8	Good
Sentinelles Network Annual Report 2011	France	Sentinel surveillance GPs	2011	PC	General	PCI	1 - 4 y	MD	NP	NP	13538	12551 - 14525	NA	NA	1	1	1	1	1	1	1	1	8	Good
Sentinelles Network Annual Report 2011	France	Sentinel surveillance GPs	2011	PC	General	PCI	5 - 9 y	MD	NP	NP	2973	2573 - 3373	NA	NA	1	1	1	1	1	1	1	1	8	Good
Sentinelles Network Annual Report 2011	France	Sentinel surveillance GPs	2011	PC	General	PCI	10 - 14 y	MD	NP	NP	298	185 - 411	NA	NA	1	1	1	1	1	1	1	1	8	Good
Sentinelles Network Annual Report 2011	France	Sentinel surveillance GPs	2011	PC	General	PCI	15- 19 y	MD	NP	NP	83	29 - 137	NA	NA	1	1	1	1	1	1	1	1	8	Good
Sentinelles Network Annual Report 2011	France	Sentinel surveillance GPs	2011	PC	General	PCI	20 - 59 y	MD	NP	NP	54	30 - 70	NA	NA	1	1	1	1	1	1	1	1	8	Good
Sentinelles Network Annual Report 2011	France	Sentinel surveillance GPs	2011	PC	General	PCI	60+ y	MD	NP	NP	4	0 - 10	NA	NA	1	1	1	1	1	1	1	1	8	Good
Sentinelles Network Annual Report 2012	France	Sentinel surveillance GPs	2012	PC	General	PCI	All (1 m - 75 y)	MD	NP	NP	1065	1003 - 1127	NA	NA	1	1	1	1	1	1	1	1	8	Good
Sentinelles Network Annual Report 2012	France	Sentinel surveillance GPs	2012	PC	General	PCI	< 1 y	MD	NP	NP	5332	4042 - 6622	NA	NA	1	1	1	1	1	1	1	1	8	Good
Sentinelles Network Annual Report 2012	France	Sentinel surveillance GPs	2012	PC	General	PCI	1 - 4 y	MD	NP	NP	13940	12917 - 14963	NA	NA	1	1	1	1	1	1	1	1	8	Good
Sentinelles Network Annual Report 2012	France	Sentinel surveillance GPs	2012	PC	General	PCI	5 - 9 y	MD	NP	NP	3309	2873 - 3745	NA	NA	1	1	1	1	1	1	1	1	8	Good
Sentinelles Network Annual Report 2012	France	Sentinel surveillance GPs	2012	PC	General	PCI	10 - 14 y	MD	NP	NP	266	165 - 367	NA	NA	1	1	1	1	1	1	1	1	8	Good
Sentinelles Network Annual Report 2012	France	Sentinel surveillance GPs	2012	PC	General	PCI	15- 19 y	MD	NP	NP	154	74 - 234	NA	NA	1	1	1	1	1	1	1	1	8	Good
Sentinelles Network Annual Report 2012	France	Sentinel surveillance GPs	2012	PC	General	PCI	20 - 59 y	MD	NP	NP	70	44 - 96	NA	NA	1	1	1	1	1	1	1	1	8	Good
Sentinelles Network Annual Report 2012	France	Sentinel surveillance GPs	2012	PC	General	PCI	60+ y	MD	NP	NP	5	0 - 12	NA	NA	1	1	1	1	1	1	1	1	8	Good
Sentinelles Network Annual Report 2013	France	Sentinel surveillance GPs	2013	PC	General	PCI	All (1m - 94 y)	MD	NP	NP	1031	975 - 1087	NA	NA	1	1	1	1	1	1	1	1	8	Good
Sentinelles Network Annual Report 2013	France	Sentinel surveillance GPs	2013	PC	General	PCI	< 1 y	MD	NP	NP	5081	3925 - 6237	NA	NA	1	1	1	1	1	1	1	1	8	Good
Sentinelles Network Annual Report 2013	France	Sentinel surveillance GPs	2013	PC	General	PCI	1 - 4 y	MD	NP	NP	13200	12288 - 14112	NA	NA	1	1	1	1	1	1	1	1	8	Good
Sentinelles Network Annual Report 2013	France	Sentinel surveillance GPs	2013	PC	General	PCI	5 - 9 y	MD	NP	NP	3088	2692 - 3484	NA	NA	1	1	1	1	1	1	1	1	8	Good
Sentinelles Network Annual Report 2013	France	Sentinel surveillance GPs	2013	PC	General	PCI	10 - 14 y	MD	NP	NP	399	263 - 535	NA	NA	1	1	1	1	1	1	1	1	8	Good
Sentinelles Network Annual Report 2013	France	Sentinel surveillance GPs	2013	PC	General	PCI	15- 19 y	MD	NP	NP	149	71 - 227	NA	NA	1	1	1	1	1	1	1	1	8	Good
Sentinelles Network Annual Report 2013	France	Sentinel surveillance GPs	2013	PC	General	PCI	20 - 59 y	MD	NP	NP	72	53 - 91	NA	NA	1	1	1	1	1	1	1	1	8	Good
Sentinelles Network Annual Report 2013	France	Sentinel surveillance GPs	2013	PC	General	PCI	60+ y	MD	NP	NP	6	0 - 13	NA	NA	1	1	1	1	1	1	1	1	8	Good
Sentinelles Network Annual Report 2014	France	Sentinel surveillance GPs	2014	PC	General	PCI	All (1m - 82 y )	MD	NP	NP	1010	956 - 1064	NA	NA	1	1	1	1	1	1	1	1	8	Good
Sentinelles Network Annual Report 2014	France	Sentinel surveillance GPs	2014	PC	General	PCI	< 1 y	MD	NP	NP	6947	5569 - 8325	NA	NA	1	1	1	1	1	1	1	1	8	Good
Sentinelles Network Annual Report 2014	France	Sentinel surveillance GPs	2014	PC	General	PCI	1 - 4 y	MD	NP	NP	13104	12225 - 13983	NA	NA	1	1	1	1	1	1	1	1	8	Good
Sentinelles Network Annual Report 2014	France	Sentinel surveillance GPs	2014	PC	General	PCI	5 - 9 y	MD	NP	NP	2993	2621 - 3365	NA	NA	1	1	1	1	1	1	1	1	8	Good
Sentinelles Network Annual Report 2014	France	Sentinel surveillance GPs	2014	PC	General	PCI	10 - 14 y	MD	NP	NP	352	235 - 469	NA	NA	1	1	1	1	1	1	1	1	8	Good
Sentinelles Network Annual Report 2014	France	Sentinel surveillance GPs	2014	PC	General	PCI	15- 19 y	MD	NP	NP	98	33 - 163	NA	NA	1	1	1	1	1	1	1	1	8	Good
Sentinelles Network Annual Report 2014	France	Sentinel surveillance GPs	2014	PC	General	PCI	20 - 59 y	MD	NP	NP	46	30 - 62	NA	NA	1	1	1	1	1	1	1	1	8	Good
Sentinelles Network Annual Report 2014	France	Sentinel surveillance GPs	2014	PC	General	PCI	60+ y	MD	NP	NP	5	0 - 11	NA	NA	1	1	1	1	1	1	1	1	8	Good
Siennicka, 2009	Poland	Retrospective	1995-2004	C	General	SP	1 - 5 y	L	487	NP	NA	NA	34.0	29.8-38.2	1	1	1	1	1	1	1	1	8	Good	Data per year age group available fromk graph but no CI
Siennicka, 2009	Poland	Retrospective	1995-2004	C	General	SP	6 - 10 y	L	428	NP	NA	NA	75.3	71.0-79.7	1	1	1	1	1	1	1	1	8	Good	Data per year age group available fromk graph but no CI
Siennicka, 2009	Poland	Retrospective	1995-2004	C	General	SP	11 - 19 y	L	353	NP	NA	NA	92.4	89.7-95.2	1	1	1	1	1	1	1	1	8	Good	Data per year age group available fromk graph but no CI
Socan 2010	Slovenia	Retrospective analysis surveillance and hospital data	1997 - 2006	PC	General	PCI	All	C	NP	168089	840.4	NP	NA	NA	1	1	1	1	1	1	1	1	8	Good	Three data sources, Mandatory, health statistics PC and health statistics hospital. Since mandatory system has less cases and apparetnly is not complete, data extracted only for health statisitics
Socan 2010(2)	Slovenia	Cross-sectional survey	2006	NP	General	SP	All	L	3689	3158	NA	NA	85.6	NP	1	1	0	1	1	1	1	1	7	Acceptable	Survey stratified per age group but results per age group provided only in graph, table rfa
Socan 2010(2)	Slovenia	Cross-sectional survey	2006	NP	General	SP	6 - 11 m	L	50	NP	NA	NA	16.03	7.02 - 29.01	1	1	0	1	1	1	1	1	7	Acceptable	Prevalence per age group extracted from graph
Socan 2010(2)	Slovenia	Cross-sectional survey	2006	NP	General	SP	1 y	L	113	NP	NA	NA	15.76	9.67 - 23.97	1	1	0	1	1	1	1	1	7	Acceptable	Prevalence per age group extracted from graph
Socan 2010(2)	Slovenia	Cross-sectional survey	2006	NP	General	SP	2 y	L	102	NP	NA	NA	28.48	19.74 - 38.01	1	1	0	1	1	1	1	1	7	Acceptable	Prevalence per age group extracted from graph
Socan 2010(2)	Slovenia	Cross-sectional survey	2006	NP	General	SP	3 y	L	106	NP	NA	NA	37.75	28.48 - 47.55	1	1	0	1	1	1	1	1	7	Acceptable	Prevalence per age group extracted from graph
Socan 2010(2)	Slovenia	Cross-sectional survey	2006	NP	General	SP	4 y	L	105	NP	NA	NA	56.29	46.23 - 65.83	1	1	0	1	1	1	1	1	7	Acceptable	Prevalence per age group extracted from graph
Socan 2010(2)	Slovenia	Cross-sectional survey	2006	NP	General	SP	5 y	L	101	NP	NA	NA	70.33	60.26 - 79.07	1	1	0	1	1	1	1	1	7	Acceptable	Prevalence per age group extracted from graph
Socan 2010(2)	Slovenia	Cross-sectional survey	2006	NP	General	SP	6 y	L	117	NP	NA	NA	76.95	68.21 - 84.11	1	1	0	1	1	1	1	1	7	Acceptable	Prevalence per age group extracted from graph
Socan 2010(2)	Slovenia	Cross-sectional survey	2006	NP	General	SP	7 y	L	102	NP	NA	NA	83.31	74.57 - 89.93	1	1	0	1	1	1	1	1	7	Acceptable	Prevalence per age group extracted from graph
Socan 2010(2)	Slovenia	Cross-sectional survey	2006	NP	General	SP	8 y	L	116	NP	NA	NA	91.26	84.64 - 95.76	1	1	0	1	1	1	1	1	7	Acceptable	Prevalence per age group extracted from graph
Socan 2010(2)	Slovenia	Cross-sectional survey	2006	NP	General	SP	9 y	L	110	NP	NA	NA	91.79	84.90 - 96.29	1	1	0	1	1	1	1	1	7	Acceptable	Prevalence per age group extracted from graph
Socan 2010(2)	Slovenia	Cross-sectional survey	2006	NP	General	SP	10 y	L	104	NP	NA	NA	88.34	80.66 - 93.91	1	1	0	1	1	1	1	1	7	Acceptable	Prevalence per age group extracted from graph
Socan 2010(2)	Slovenia	Cross-sectional survey	2006	NP	General	SP	11 y	L	113	NP	NA	NA	93.91	87.55 - 97.62	1	1	0	1	1	1	1	1	7	Acceptable	Prevalence per age group extracted from graph
Socan 2010(2)	Slovenia	Cross-sectional survey	2006	NP	General	SP	12 y	L	105	NP	NA	NA	90.46	83.05 - 95.50	1	1	0	1	1	1	1	1	7	Acceptable	Prevalence per age group extracted from graph
Socan 2010(2)	Slovenia	Cross-sectional survey	2006	NP	General	SP	13 y	L	124	NP	NA	NA	95.23	89.67 - 98.15	1	1	0	1	1	1	1	1	7	Acceptable	Prevalence per age group extracted from graph
Socan 2010(2)	Slovenia	Cross-sectional survey	2006	NP	General	SP	14 y	L	114	NP	NA	NA	93.91	87.81 - 97.62	1	1	0	1	1	1	1	1	7	Acceptable	Prevalence per age group extracted from graph
Socan 2010(2)	Slovenia	Cross-sectional survey	2006	NP	General	SP	15 y	L	115	NP	NA	NA	94.70	88.87 - 98.15	1	1	0	1	1	1	1	1	7	Acceptable	Prevalence per age group extracted from graph
Socan 2010(2)	Slovenia	Cross-sectional survey	2006	NP	General	SP	16 y	L	111	NP	NA	NA	95.50	89.67 - 98.41	1	1	0	1	1	1	1	1	7	Acceptable	Prevalence per age group extracted from graph
Socan 2010(2)	Slovenia	Cross-sectional survey	2006	NP	General	SP	17 y	L	119	NP	NA	NA	97.35	92.58 - 99.47	1	1	0	1	1	1	1	1	7	Acceptable	Prevalence per age group extracted from graph
Socan 2010(2)	Slovenia	Cross-sectional survey	2006	NP	General	SP	18 y	L	114	NP	NA	NA	92.05	85.43 - 96.29	1	1	0	1	1	1	1	1	7	Acceptable	Prevalence per age group extracted from graph
Socan 2010(2)	Slovenia	Cross-sectional survey	2006	NP	General	SP	19 y	L	102	NP	NA	NA	94.17	87.55 - 97.88	1	1	0	1	1	1	1	1	7	Acceptable	Prevalence per age group extracted from graph
Socan 2010(2)	Slovenia	Cross-sectional survey	2006	NP	General	SP	20 - 24 y	L	218	NP	NA	NA	96.82	93.38 - 98.68	1	1	0	1	1	1	1	1	7	Acceptable	Prevalence per age group extracted from graph
Socan 2010(2)	Slovenia	Cross-sectional survey	2006	NP	General	SP	25 - 29 y	L	210	NP	NA	NA	96.29	92.58 - 98.41	1	1	0	1	1	1	1	1	7	Acceptable	Prevalence per age group extracted from graph
Socan 2010(2)	Slovenia	Cross-sectional survey	2006	NP	General	SP	30 - 34 y	L	208	NP	NA	NA	96.56	93.11 - 98.68	1	1	0	1	1	1	1	1	7	Acceptable	Prevalence per age group extracted from graph
Socan 2010(2)	Slovenia	Cross-sectional survey	2006	NP	General	SP	35 - 39 y	L	202	NP	NA	NA	98.94	96.29 - 99.74	1	1	0	1	1	1	1	1	7	Acceptable	Prevalence per age group extracted from graph
Socan 2010(2)	Slovenia	Cross-sectional survey	2006	NP	General	SP	40 - 49 y	L	217	NP	NA	NA	98.15	95.23 - 99.47	1	1	0	1	1	1	1	1	7	Acceptable	Prevalence per age group extracted from graph
Socan 2010(2)	Slovenia	Cross-sectional survey	2006	NP	General	SP	50 - 59 y	L	206	NP	NA	NA	98.94	96.56 - 99.74	1	1	0	1	1	1	1	1	7	Acceptable	Prevalence per age group extracted from graph
Socan 2010(2)	Slovenia	Cross-sectional survey	2006	NP	General	SP	60 + y	L	212	NP	NA	NA	99.47	97.35 - 100	1	1	0	1	1	1	1	1	7	Acceptable	upper limit not given
Stefler, 2010	Hungary	Mandatory notification data	2007	C	General	VI	NP	C	10450000	NP	480	NP	NA	NA	1	1	1	1	1	1	1	1	8	Good
Stefler, 2010	UK (SCO)	Retrospective	2007	C	General	PCI	NP	C	5140000	NP	387	NP	NA	NA	1	1	1	1	1	1	1	1	8	Good
Suarez Gonzalez 2002	Spain	Cross-sectional survey	1997 - 1998	H	Pregnant	SP	14 + y	L	406	362	NA	NA	89.2	NP	1	1	1	1	1	1	1	1	8	Good	There is also info on age groups but then women born outside the EU, and gipsies are also included so that data has not been extracted, sample size per age group not available, upper age limit not available
Svahn, 2006	Sweden	Cross-sectional survey	1967-1968	C	General	SP	10 - 12 y	L	308	NP	NA	NA	50	43-57	1	1	1	1	1	1	1	1	8	Good
Svahn, 2006	Sweden	Cross-sectional survey	1977-1978	C	General	SP	9 - 12 y	L	152	NP	NA	NA	77	63-81	1	1	1	1	1	1	1	1	8	Good
Svahn, 2006	Sweden	Cross-sectional survey	1977-1978	C	General	SP	10 - 12 y	L	84	NP	NA	NA	81	71-91	1	1	1	1	1	1	1	1	8	Good
Svahn, 2006	Sweden	Cross-sectional survey	1997	C	General	SP	9 - 11 y	L	275	NP	NA	NA	98	95-99	1	1	1	1	1	1	1	1	8	Good
Talukder, 2007	UK	Cross-sectional survey	2001-2002	C	Pregnant, UK	SP	28 y	L	266	249	NA	NA	93.6	NP	1	1	1	1	1	1	1	1	8	Good
Talukder, 2007	UK	Cross-sectional survey	2001-2002	C	Pregnant, BA	SP	26 y	L	722	619	NA	NA	85.7	NP	1	1	1	1	1	1	1	1	8	Good	women from Bangladesh, living in UK
Theodoridou, 2006	Greece	Retrospective	1998-2002	H	General	HI	0 - 30 d	MD/C	NP	20	102.9	NP	NA	NA	1	1	1	1	1	1	1	1	8	Good
Theodoridou, 2006	Greece	Retrospective	1998-2002	H	General	HI	1 - 12 m	MD/C	NP	124	53.3	NP	NA	NA	1	1	1	1	1	1	1	1	8	Good
Theodoridou, 2006	Greece	Retrospective	1998-2002	H	General	HI	1 - 5 y	MD/C	NP	214	15.8	NP	NA	NA	1	1	1	1	1	1	1	1	8	Good
Theodoridou, 2006	Greece	Retrospective	1998-2002	H	General	HI	6 - 14 y	MD/C	NP	140	7.3	NP	NA	NA	1	1	1	1	1	1	1	1	8	Good
Theodoridou, 2006	Greece	Retrospective	1998-2002	H	General	HI	0 - 14 y	MD/C	650000	498	15.3	NP	NA	NA	1	1	1	1	1	1	1	1	8	Good
Theodoridou, 2006	Greece	Retrospective	1998-2002	H	Varicella hospitalizations	LR	0 - 14 y	MD/C	498	2	NA	NA	0.4	NP	1	1	1	1	1	1	1	1	8	Good
Thiry, 2002	Belgium	Retrospective	1999 - 2000	C	General	SP	1 - 44 y	L	1673	1386	NA	NA	82.85	81.04-84.65	1	1	1	1	1	1	1	1	8	Good
Thiry, 2002	Belgium	Retrospective	1999 - 2000	C	General	SP	1 y	L	102	36	NA	NA	35.29	26.02-44.57	1	1	1	1	1	1	1	1	8	Good
Thiry, 2002	Belgium	Retrospective	1999 - 2000	C	General	SP	2 y	L	95	45	NA	NA	47.37	37.33-57.41	1	1	1	1	1	1	1	1	8	Good
Thiry, 2002	Belgium	Retrospective	1999 - 2000	C	General	SP	3 y	L	112	64	NA	NA	57.14	47.98-66.31	1	1	1	1	1	1	1	1	8	Good
Thiry, 2002	Belgium	Retrospective	1999 - 2000	C	General	SP	4 y	L	84	57	NA	NA	67.86	57.87-77.84	1	1	1	1	1	1	1	1	8	Good
Thiry, 2002	Belgium	Retrospective	1999 - 2000	C	General	SP	5 y	L	106	85	NA	NA	80.19	72.60-87.78	1	1	1	1	1	1	1	1	8	Good
Thiry, 2002	Belgium	Retrospective	1999 - 2000	C	General	SP	6 y	L	92	78	NA	NA	84.78	77.44-92.12	1	1	1	1	1	1	1	1	8	Good
Thiry, 2002	Belgium	Retrospective	1999 - 2000	C	General	SP	7 y	L	102	84	NA	NA	82.35	74.95-89.75	1	1	1	1	1	1	1	1	8	Good
Thiry, 2002	Belgium	Retrospective	1999 - 2000	C	General	SP	8 y	L	94	83	NA	NA	88.30	81.10-98.80	1	1	1	1	1	1	1	1	8	Good
Thiry, 2002	Belgium	Retrospective	1999 - 2000	C	General	SP	9 y	L	107	99	NA	NA	92.52	87.54-97.51	1	1	1	1	1	1	1	1	8	Good
Thiry, 2002	Belgium	Retrospective	1999 - 2000	C	General	SP	10 y	L	91	86	NA	NA	94.51	89.82-99.19	1	1	1	1	1	1	1	1	8	Good
Thiry, 2002	Belgium	Retrospective	1999 - 2000	C	General	SP	11 - 14 y	L	100	96	NA	NA	96.00	92.16-99.84	1	1	1	1	1	1	1	1	8	Good
Thiry, 2002	Belgium	Retrospective	1999 - 2000	C	General	SP	15 - 19 y	L	96	94	NA	NA	97.92	95.06-100	1	1	1	1	1	1	1	1	8	Good
Thiry, 2002	Belgium	Retrospective	1999 - 2000	C	General	SP	20 - 24 y	L	97	96	NA	NA	98.97	96.96-100	1	1	1	1	1	1	1	1	8	Good
Thiry, 2002	Belgium	Retrospective	1999 - 2000	C	General	SP	25 - 29 y	L	98	93	NA	NA	94.90	90.54-99.25	1	1	1	1	1	1	1	1	8	Good
Thiry, 2002	Belgium	Retrospective	1999 - 2000	C	General	SP	30 - 34 y	L	99	94	NA	NA	94.95	90.64-99.26	1	1	1	1	1	1	1	1	8	Good
Thiry, 2002	Belgium	Retrospective	1999 - 2000	C	General	SP	35 - 39 y	L	100	98	NA	NA	98.00	95.26-100	1	1	1	1	1	1	1	1	8	Good
Thiry, 2002	Belgium	Retrospective	1999 - 2000	C	General	SP	40 - 44 y	L	98	98	NA	NA	100	NP	1	1	1	1	1	1	1	1	8	Good
Thorarinsdottir, 2009	Iceland	Retrospective	1983-2002	H	General	CI	0 - 18 y	MD	NP	58	3.55	NP	NA	NA	1	1	1	1	1	1	1	1	8	Good
Thorarinsdottir, 2009	Iceland	Retrospective	1983-2002	H	General	CI	0 - 9 y	MD	NP	NP	5.4	NP	NA	NA	1	1	1	1	1	1	1	1	8	Good
Thorarinsdottir, 2009	Iceland	Cross-sectional survey	2001-2002	H	General	SP	0 y	L	20	NP	NA	NA	66.18	39.26 - 85.59	1	1	1	1	1	1	1	1	8	Good	Lab samples used for children with infections other than varicella, prevalence extracted from graph, info available also for < 2 y by 6 month age groups in graph
Thorarinsdottir, 2009	Iceland	Cross-sectional survey	2001-2002	H	General	SP	1 y	L	20	NP	NA	NA	9.93	1.76 - 33.31	1	1	1	1	1	1	1	1	8	Good	Lab samples used for children with infections other than varicella, prevalence extracted from graph, info available also for < 2 y by 6 month age groups in graph
Thorarinsdottir, 2009	Iceland	Cross-sectional survey	2001-2002	H	General	SP	2 y	L	20	NP	NA	NA	34.85	14.12 - 59.34	1	1	1	1	1	1	1	1	8	Good	Lab samples used for children with infections other than varicella, prevalence extracted from graph, info available also for < 2 y by 6 month age groups in graph
Thorarinsdottir, 2009	Iceland	Cross-sectional survey	2001-2002	H	General	SP	3 y	L	20	NP	NA	NA	41.47	19.41 - 65.96	1	1	1	1	1	1	1	1	8	Good	Lab samples used for children with infections other than varicella, prevalence extracted from graph, info available also for < 2 y by 6 month age groups in graph
Thorarinsdottir, 2009	Iceland	Cross-sectional survey	2001-2002	H	General	SP	4 y	L	20	NP	NA	NA	54.26	30.44 - 75.88	1	1	1	1	1	1	1	1	8	Good	Lab samples used for children with infections other than varicella, prevalence extracted from graph, info available also for < 2 y by 6 month age groups in graph
Thorarinsdottir, 2009	Iceland	Cross-sectional survey	2001-2002	H	General	SP	5 y	L	20	NP	NA	NA	54.26	30.44 - 76.32	1	1	1	1	1	1	1	1	8	Good	Lab samples used for children with infections other than varicella, prevalence extracted from graph, info available also for < 2 y by 6 month age groups in graph
Thorarinsdottir, 2009	Iceland	Cross-sectional survey	2001-2002	H	General	SP	6 y	L	20	NP	NA	NA	74.56	49.85 - 90.00	1	1	1	1	1	1	1	1	8	Good	Lab samples used for children with infections other than varicella, prevalence extracted from graph, info available also for < 2 y by 6 month age groups in graph
Thorarinsdottir, 2009	Iceland	Cross-sectional survey	2001-2002	H	General	SP	7 y	L	20	NP	NA	NA	84.26	60.44 - 96.62	1	1	1	1	1	1	1	1	8	Good	Lab samples used for children with infections other than varicella, prevalence extracted from graph, info available also for < 2 y by 6 month age groups in graph
Thorarinsdottir, 2009	Iceland	Cross-sectional survey	2001-2002	H	General	SP	8 y	L	20	NP	NA	NA	90.00	68.38 - 97.06	1	1	1	1	1	1	1	1	8	Good	Lab samples used for children with infections other than varicella, prevalence extracted from graph, info available also for < 2 y by 6 month age groups in graph
Thorarinsdottir, 2009	Iceland	Cross-sectional survey	2001-2002	H	General	SP	9 y	L	20	NP	NA	NA	99.26	82.06 - 100	1	1	1	1	1	1	1	1	8	Good	Lab samples used for children with infections other than varicella, prevalence extracted from graph, info available also for < 2 y by 6 month age groups in graph
Thorarinsdottir, 2009	Iceland	Cross-sectional survey	2001-2002	H	General	SP	12 y	L	20	NP	NA	NA	94.41	74.56 - 99.71	1	1	1	1	1	1	1	1	8	Good	Lab samples used for children with infections other than varicella, prevalence extracted from graph, info available also for < 2 y by 6 month age groups in graph
Thorarinsdottir, 2009	Iceland	Cross-sectional survey	2001-2002	H	General	SP	14 y	L	20	NP	NA	NA	99.71	81.62 - 100	1	1	1	1	1	1	1	1	8	Good	Lab samples used for children with infections other than varicella, prevalence extracted from graph, info available also for < 2 y by 6 month age groups in graph
Thorarinsdottir, 2009	Iceland	Cross-sectional survey	2001-2002	H	General	SP	16 y	L	20	NP	NA	NA	99.71	82.06 - 100	1	1	1	1	1	1	1	1	8	Good	Lab samples used for children with infections other than varicella, prevalence extracted from graph, info available also for < 2 y by 6 month age groups in graph
Thorarinsdottir, 2009	Iceland	Cross-sectional survey	2001-2002	H	General	SP	18 y	L	20	NP	NA	NA	93.97	75.44 - 99.26	1	1	1	1	1	1	1	1	8	Good	Lab samples used for children with infections other than varicella, prevalence extracted from graph, info available also for < 2 y by 6 month age groups in graph
Trevisan, 2006	Italy	Retrospective	2004	C	Health students	SP	23.4 Y	L	1024	964	NA	NA	94.1	NP	1	1	1	1	1	1	1	1	8	Good
Trevisan, 2007	Italy	Retrospective	2003 - 2005	C	Health students	SP	22.9 y	L	NP	NP	NA	NA	93.7	NP	1	1	1	1	1	1	1	1	8	Good
Urtiaga 2003	Spain	Retrospective analysis surveillance data	1997	PC	General	PCI	All	MD	NP	3817	733.23	NP	NA	NA	1	1	1	1	1	1	1	1	8	Good
Urtiaga 2003	Spain	Retrospective analysis surveillance data	1998	PC	General	PCI	All	MD	NP	2231	428.57	NP	NA	NA	1	1	1	1	1	1	1	1	8	Good
Urtiaga 2003	Spain	Retrospective analysis surveillance data	1999	PC	General	PCI	All	MD	NP	2467	464.75	NP	NA	NA	1	1	1	1	1	1	1	1	8	Good
Urtiaga 2003	Spain	Retrospective analysis surveillance data	2000	PC	General	PCI	All	MD	NP	4233	778.47	NP	NA	NA	1	1	1	1	1	1	1	1	8	Good
Urtiaga 2003	Spain	Retrospective analysis surveillance data	2001	PC	General	PCI	All	MD	NP	2692	483.94	NP	NA	NA	1	1	1	1	1	1	1	1	8	Good
Urtiaga 2003	Spain	Retrospective analysis surveillance data	2002	PC	General	PCI	All	MD	NP	4352	764.01	NP	NA	NA	1	1	1	1	1	1	1	1	8	Good
van der Maas, 2009	Netherlands	Prospective surveillance	2002-2003	C	General	CI-E	0 - 15 y	MD	NP	NP	0.25	0.15-0.41	NA	NA	1	1	1	1	1	1	1	1	8	Excellent	Incidence of varicella-related acute cerebellar ataxia
van der Maas, 2009	Netherlands	Prospective surveillance	2002-2003	C	General	CI-E	0 - 15 y	MD	NP	NP	0.17	0.09-0.31	NA	NA	1	1	1	1	1	1	1	1	8	Excellent
van Lier, 2013	Netherlands	Cross-sectional survey	2006-2007	C	General	SP	0-2 m	L	46	NP	NA	NA	72.54	53,63-91,45	1	1	1	1	1	1	1	1	8	Good
van Lier, 2013	Netherlands	Cross-sectional survey	2006-2007	C	General	SP	3-5 m	L	86	NP	NA	NA	25.7	14,91-36,49	1	1	1	1	1	1	1	1	8	Good
van Lier, 2013	Netherlands	Cross-sectional survey	2006-2007	C	General	SP	6 - 11 m	L	213	NP	NA	NA	11.22	7,19-15,26	1	1	1	1	1	1	1	1	8	Good
van Lier, 2013	Netherlands	Cross-sectional survey	2006-2007	C	General	SP	12 - 17 m	L	54	NP	NA	NA	29.06	16,87-41,25	1	1	1	1	1	1	1	1	8	Good
van Lier, 2013	Netherlands	Cross-sectional survey	2006-2007	C	General	SP	18 - 23 m	L	54	NP	NA	NA	26.67	15,16-38,19	1	1	1	1	1	1	1	1	8	Good
van Lier, 2013	Netherlands	Cross-sectional survey	2006-2007	C	General	SP	2 y	L	117	NP	NA	NA	52.26	41,47-63,05	1	1	1	1	1	1	1	1	8	Good
van Lier, 2013	Netherlands	Cross-sectional survey	2006-2007	C	General	SP	3 y	L	143	NP	NA	NA	69.84	56,41-83,27	1	1	1	1	1	1	1	1	8	Good
van Lier, 2013	Netherlands	Cross-sectional survey	2006-2007	C	General	SP	4 y	L	146	NP	NA	NA	77.8	67,62-87,98	1	1	1	1	1	1	1	1	8	Good
van Lier, 2013	Netherlands	Cross-sectional survey	2006-2007	C	General	SP	5 y	L	95	NP	NA	NA	84.67	75,93-93,42	1	1	1	1	1	1	1	1	8	Good
van Lier, 2013	Netherlands	Cross-sectional survey	2006-2007	C	General	SP	6 y	L	107	NP	NA	NA	95.82	92,15-99,49	1	1	1	1	1	1	1	1	8	Good
van Lier, 2013	Netherlands	Cross-sectional survey	2006-2007	C	General	SP	7 y	L	129	NP	NA	NA	94.5	88,28-100	1	1	1	1	1	1	1	1	8	Good
van Lier, 2013	Netherlands	Cross-sectional survey	2006-2007	C	General	SP	8 y	L	129	NP	NA	NA	93.39	85,42-100	1	1	1	1	1	1	1	1	8	Good
van Lier, 2013	Netherlands	Cross-sectional survey	2006-2007	C	General	SP	9 y	L	160	NP	NA	NA	94.11	89,51-98,72	1	1	1	1	1	1	1	1	8	Good
van Lier, 2013	Netherlands	Cross-sectional survey	2006-2007	C	General	SP	10 - 14 y	L	432	NP	NA	NA	97.85	96,47-99,24	1	1	1	1	1	1	1	1	8	Good
van Lier, 2013	Netherlands	Cross-sectional survey	2006-2007	C	General	SP	15 - 19 y	L	298	NP	NA	NA	96.43	94,52-98,33	1	1	1	1	1	1	1	1	8	Good
van Lier, 2013	Netherlands	Cross-sectional survey	2006-2007	C	General	SP	20 - 24 y	L	364	NP	NA	NA	98.58	96,96-100	1	1	1	1	1	1	1	1	8	Good
van Lier, 2013	Netherlands	Cross-sectional survey	2006-2007	C	General	SP	25 - 29 y	L	348	NP	NA	NA	97.76	96,13-99,40	1	1	1	1	1	1	1	1	8	Good
van Lier, 2013	Netherlands	Cross-sectional survey	2006-2007	C	General	SP	30 - 34 y	L	334	NP	NA	NA	97.21	95,19-99,22	1	1	1	1	1	1	1	1	8	Good
van Lier, 2013	Netherlands	Cross-sectional survey	2006-2007	C	General	SP	35 - 39 y	L	381	NP	NA	NA	98.13	96,55-99,71	1	1	1	1	1	1	1	1	8	Good
van Lier, 2013	Netherlands	Cross-sectional survey	2006-2007	C	General	SP	40 - 44 y	L	309	NP	NA	NA	99.23	98,15-100	1	1	1	1	1	1	1	1	8	Good
van Lier, 2013	Netherlands	Cross-sectional survey	2006-2007	C	General	SP	45 - 49 y	L	332	NP	NA	NA	98.41	97,02-99,79	1	1	1	1	1	1	1	1	8	Good
van Lier, 2013	Netherlands	Cross-sectional survey	2006-2007	C	General	SP	50 - 54 y	L	365	NP	NA	NA	98.79	97,57-100	1	1	1	1	1	1	1	1	8	Good
van Lier, 2013	Netherlands	Cross-sectional survey	2006-2007	C	General	SP	55 - 59 y	L	349	NP	NA	NA	99.72	99,15-100	1	1	1	1	1	1	1	1	8	Good
van Lier, 2013	Netherlands	Cross-sectional survey	2006-2007	C	General	SP	60 - 64 y	L	416	NP	NA	NA	99.46	98,66-100	1	1	1	1	1	1	1	1	8	Good
van Lier, 2013	Netherlands	Cross-sectional survey	2006-2007	C	General	SP	65 - 69 y	L	383	NP	NA	NA	99.24	98,39-100	1	1	1	1	1	1	1	1	8	Good
van Lier, 2013	Netherlands	Cross-sectional survey	2006-2007	C	General	SP	70 - 74 y	L	330	NP	NA	NA	99.43	98,62-100	1	1	1	1	1	1	1	1	8	Good
van Lier, 2013	Netherlands	Cross-sectional survey	2006-2007	C	General	SP	75 - 79 y	L	263	NP	NA	NA	99.63	98,89-100	1	1	1	1	1	1	1	1	8	Good
van Lier, 2014	Netherlands	Retrospective	2006-2008	ER	General	HI(ER)	All	C	740494	17	2.5	1.5-4.0	NA	NA	1	1	1	1	1	1	1	1	8	Good	IPCI, age standardised, crude also available
van Lier, 2014	Netherlands	Retrospective	2006-2008	H	General	HI	All	C	740494	14	2	1.2-3.4	NA	NA	1	1	1	1	1	1	1	1	8	Good	IPCI, age standardised, crude also available
van Lier, 2014	Netherlands	Retrospective	2006-2008	PC	General	PCI	All	C	740494	1881	281	268-294	NA	NA	1	1	1	1	1	1	1	1	8	Good	IPCI, Minimum incidence during the study period (confirmed cases), age standardised, crude also available
van Lier, 2014	Netherlands	Retrospective	2006-2008	PC	General	PCI	All	C	740494	2348	354	340-369	NA	NA	1	1	1	1	1	1	1	1	8	Good	IPCI, Maximum incidence during the study period (confirmed + probable), age standardised, crude also available
van Rijckevorsel, 2012(2)	Netherlands	Cross-sectional survey	2007	C	Female daycare workers	SP	16 - 44 y	L	242	242	NA	NA	100	NP	1	1	1	1	1	1	1	1	8	Good	This data is the same as reported in 1231
van Rijckevorsel, 2012(2)	Netherlands	Cross-sectional survey	2007	C	General	SP	18 - 44 y	L	298	279	NA	NA	93.6	90.2-96.2	1	1	1	1	1	1	1	1	8	Good	This data is the same as reported in 1231
van Rijckevorsel, 2012	Netherlands	Cross-sectional survey	2004	C	General	SP	17 - 90 y	L	1341	NP	NA	NA	93.8	91.6-95.5	1	1	1	1	1	1	1	1	8	Good	Amsterdam population (ethnic diversity, data available in table 2)
van Rijckevorsel, 2012	Netherlands	Cross-sectional survey	2004	C	General	SP	18 - 34 y	L	212	NP	NA	NA	92	86.3 - 95.5	1	1	1	1	1	1	1	1	8	Good	Prevalence extrapolated to general Amsterdam population, Original sample was oversampled for some ethnicities
van Rijckevorsel, 2012	Netherlands	Cross-sectional survey	2004	C	General	SP	35 - 44 y	L	291	NP	NA	NA	95	90.8 - 97.3	1	1	1	1	1	1	1	1	8	Good	Prevalence extrapolated to general Amsterdam population, Original sample was oversampled for some ethnicities
van Rijckevorsel, 2012	Netherlands	Cross-sectional survey	2004	C	General	SP	45 - 54 y	L	325	NP	NA	NA	93.5	89.3 - 96.1	1	1	1	1	1	1	1	1	8	Good	Prevalence extrapolated to general Amsterdam population, Original sample was oversampled for some ethnicities
van Rijckevorsel, 2012	Netherlands	Cross-sectional survey	2004	C	General	SP	55 - 64 y	L	279	NP	NA	NA	96.4	92.4 - 98.4	1	1	1	1	1	1	1	1	8	Good	Prevalence extrapolated to general Amsterdam population, Original sample was oversampled for some ethnicities
van Rijckevorsel, 2012	Netherlands	Cross-sectional survey	2004	C	General	SP	65 - 90 y	L	224	NP	NA	NA	94.8	89.9 - 97.4	1	1	1	1	1	1	1	1	8	Good	Prevalence extrapolated to general Amsterdam population, Original sample was oversampled for some ethnicities
Vandersmissen, 2000	Belgium	Retrospective	1996-1997	C	HCW	SP	37.2 (8.5) y	L	4923	4848	NA	NA	98.5	98.1-98.8	1	1	1	1	1	1	1	1	8	Good	age range not provided
Vilibic-Cavlek, 2012	Croatia	Retrospective	2007-2011	C	General	SP	16 - 20 y	L	42	33	NA	NA	78.6	66.2-91.0	0	1	1	1	1	1	1	1	7	Acceptable
Vilibic-Cavlek, 2012	Croatia	Retrospective	2007-2011	C	General	SP	21 - 25 y	L	92	74	NA	NA	80.4	72.3-88.5	0	1	1	1	1	1	1	1	7	Acceptable
Vilibic-Cavlek, 2012	Croatia	Retrospective	2007-2011	C	General	SP	26 - 30 y	L	129	106	NA	NA	82.2	75.6-88.8	0	1	1	1	1	1	1	1	7	Acceptable
Vilibic-Cavlek, 2012	Croatia	Retrospective	2007-2011	C	General	SP	31 - 35 y	L	197	170	NA	NA	86.3	81.5-91.1	0	1	1	1	1	1	1	1	7	Acceptable
Vilibic-Cavlek, 2012	Croatia	Retrospective	2007-2011	C	General	SP	36 - 40 y	L	108	89	NA	NA	82.4	75.2-89.6	0	1	1	1	1	1	1	1	7	Acceptable
Vilibic-Cavlek, 2012	Croatia	Retrospective	2007-2011	C	General	SP	41 - 45 y	L	70	66	NA	NA	94.3	88.8-99.7	0	1	1	1	1	1	1	1	7	Acceptable
Vyse, 2004	UK	Cross-sectional survey	1996	C	General	SP	5 y	L	2091	NP	NA	NA	53	NP	1	1	1	1	1	1	1	1	8	Good	data can be obtained per year from fig 1, slide ruler!
Vyse, 2004	UK	Cross-sectional survey	1996	C	General	SP	15 - 20 y	L	2091	NP	NA	NA	85	NP	1	1	1	1	1	1	1	1	8	Good	data can be obtained per year from fig 1, slide ruler!
Wutzler, 2001	Germany	Retrospective	1995-1999	C	General	SP	0 - 19 y	L	2566	NP	NA	NA	NP	NP	1	1	1	1	1	1	1	1	8	Good
Wutzler, 2001	Germany	Retrospective	1995-1999	C	General	SP	20 - 70+ y	L	2036	NP	NA	NA	NP	NP	1	1	1	1	1	1	1	1	8	Good
Wutzler, 2001	Germany	Retrospective	1995-1999	C	General	SP	1 - 3 m	L	NP	NP	NA	NA	79.4	62.3-91.0	1	1	1	1	1	1	1	1	8	Good
Wutzler, 2001	Germany	Retrospective	1995-1999	C	General	SP	1 y	L	NP	NP	NA	NA	8.6	4.4-15.2	1	1	1	1	1	1	1	1	8	Good
Wutzler, 2001	Germany	Retrospective	1995-1999	C	General	SP	2 - 3 y	L	NP	NP	NA	NA	33.6	28.0-40.0	1	1	1	1	1	1	1	1	8	Good
Wutzler, 2001	Germany	Retrospective	1995-1999	C	General	SP	4 - 5 y	L	NP	NP	NA	NA	62.5	56.0-68.5	1	1	1	1	1	1	1	1	8	Good
Wutzler, 2001	Germany	Retrospective	1995-1999	C	General	SP	6 - 7 y	L	NP	NP	NA	NA	89.11	85.36 - 92.32											extracted from graph
Wutzler, 2001	Germany	Retrospective	1995-1999	C	General	SP	8 - 9 y	L	NP	NP	NA	NA	91.25	87.23 - 94.20											extracted from graph
Wutzler, 2001	Germany	Retrospective	1995-1999	C	General	SP	10 - 11 y	L	NP	NP	NA	NA	94.2	91.0-96.0	1	1	1	1	1	1	1	1	8	Good
Wutzler, 2001	Germany	Retrospective	1995-1999	C	General	SP	12 - 13 y	L	NP	NP	NA	NA	94.46	91.25 - 96.88											extracted from graph
Wutzler, 2001	Germany	Retrospective	1995-1999	C	General	SP	14 - 15 y	L	NP	NP	NA	NA	97.68	95.00 - 99.02											extracted from graph
Wutzler, 2001	Germany	Retrospective	1995-1999	C	General	SP	16 - 17 y	L	NP	NP	NA	NA	95.27	91.79 - 97.41											extracted from graph
Wutzler, 2001	Germany	Retrospective	1995-1999	C	General	SP	18 - 19 y	L	NP	NP	NA	NA	94.73	91.25 - 96.88											extracted from graph
Wutzler, 2001	Germany	Retrospective	1995-1999	C	General	SP	20 - 29 y	L	NP	NP	NA	NA	97.41	95.27 - 98.48											extracted from graph
Wutzler, 2001	Germany	Retrospective	1995-1999	C	General	SP	30 - 39 y	L	NP	NP	NA	NA	97.95	96.07 - 99.02											extracted from graph
Wutzler, 2001	Germany	Retrospective	1995-1999	C	General	SP	40 - 49 y	L	NP	NP	NA	NA	99.82	98.21 - 100											extracted from graph
Wutzler, 2001	Germany	Retrospective	1995-1999	C	General	SP	50 - 59 y	L	NP	NP	NA	NA	100	98.75 - 100											extracted from graph
Wutzler, 2001	Germany	Retrospective	1995-1999	C	General	SP	60 - 69 y	L	NP	NP	NA	NA	100	98.75 - 100											extracted from graph
Wutzler, 2001	Germany	Retrospective	1995-1999	C	General	SP	70+ y	L	NP	NP	NA	NA	100	97.41 - 100											extracted from graph
Wutzler, 2001	Germany	Retrospective	1995-1999	C	General	SP	40+ y	L	NP	NP	NA	NA	>99%	np	1	1	1	1	0	1	1	1	7	Good	exact age range not given
Wutzler, 2001	Germany	Retrospective	1995-1999	C	General	SP	18 - 39 y	L	NP	NP	NA	NA	96.3	94.4-97.7	1	1	1	1	0	1	1	1	7	Good	women, child-bearing age
Wutzler, 2002	Germany	Retrospective	1999	PC/H	General	VI	0 - 70 y	MD	82000000	760000	927	NP	NA	NA	1	1	1	1	0	1	1	1	7	Good
Ziebold, 2001	Germany	Prospective surveillance	1997	H	General	CI	0 - 16 y	MD	14025867	119	8.5	NP	NA	NA	1	1	1	1	0	1	1	1	7	Excellent	ESPED
Ziebold, 2001	Germany	Prospective surveillance	1997	H	General	LR	0 - 16 y	MD	119	9	NP	NP	7.6	NA	1	1	1	1	0	1	1	1	7	Excellent	ESPED
INSERM mortality database	France	Database	2004	C	General	M	All	C	NP		0.0	NP	NA	NA	1	1	1	1	0	1	1	1	7	Good	Crude death rate ICD 10 code B01
INSERM mortality database	France	Database	2004	C	General	M	< 1 y	C	NP		0.4	NP	NA	NA	1	1	1	1	0	1	1	1	7	Good	Crude death rate ICD 10 code B01
INSERM mortality database	France	Database	2004	C	General	M	1 - 4 y	C	NP		0.1	NP	NA	NA	1	1	1	1	0	1	1	1	7	Good	Crude death rate ICD 10 code B01
INSERM mortality database	France	Database	2004	C	General	M	5 - 14 y	C	NP		0.0	NP	NA	NA	1	1	1	1	0	1	1	1	7	Good	Crude death rate ICD 10 code B01
INSERM mortality database	France	Database	2004	C	General	M	15 - 24 y	C	NP		0.0	NP	NA	NA	1	1	1	1	0	1	1	1	7	Good	Crude death rate ICD 10 code B01
INSERM mortality database	France	Database	2004	C	General	M	25 - 34 y	C	NP		0.0	NP	NA	NA	1	1	1	1	0	1	1	1	7	Good	Crude death rate ICD 10 code B01
INSERM mortality database	France	Database	2004	C	General	M	35 - 44 y	C	NP		0.0	NP	NA	NA	1	1	1	1	0	1	1	1	7	Good	Crude death rate ICD 10 code B01
INSERM mortality database	France	Database	2004	C	General	M	45 - 54 y	C	NP		0.0	NP	NA	NA	1	1	1	1	0	1	1	1	7	Good	Crude death rate ICD 10 code B01
INSERM mortality database	France	Database	2004	C	General	M	55 - 64 y	C	NP		0.0	NP	NA	NA	1	1	1	1	0	1	1	1	7	Good	Crude death rate ICD 10 code B01
INSERM mortality database	France	Database	2004	C	General	M	65 - 74 y	C	NP		0.0	NP	NA	NA	1	1	1	1	0	1	1	1	7	Good	Crude death rate ICD 10 code B01
INSERM mortality database	France	Database	2004	C	General	M	75 - 84 y	C	NP		0.1	NP	NA	NA	1	1	1	1	0	1	1	1	7	Good	Crude death rate ICD 10 code B01
INSERM mortality database	France	Database	2004	C	General	M	85 - 94 y	C	NP		0.1	NP	NA	NA	1	1	1	1	0	1	1	1	7	Good	Crude death rate ICD 10 code B01
INSERM mortality database	France	Database	2004	C	General	M	95+ y	C	NP		0.0	NP	NA	NA	1	1	1	1	0	1	1	1	7	Good	Crude death rate ICD 10 code B01
INSERM mortality database	France	Database	2005	C	General	M	All	C	NP		0.0	NP	NA	NA	1	1	1	1	0	1	1	1	7	Good	Crude death rate ICD 10 code B01
INSERM mortality database	France	Database	2005	C	General	M	< 1 y	C	NP		0.1	NP	NA	NA	1	1	1	1	0	1	1	1	7	Good	Crude death rate ICD 10 code B01
INSERM mortality database	France	Database	2005	C	General	M	1 - 4 y	C	NP		0.0	NP	NA	NA	1	1	1	1	0	1	1	1	7	Good	Crude death rate ICD 10 code B01
INSERM mortality database	France	Database	2005	C	General	M	5 - 14 y	C	NP		0.0	NP	NA	NA	1	1	1	1	0	1	1	1	7	Good	Crude death rate ICD 10 code B01
INSERM mortality database	France	Database	2005	C	General	M	15 - 24 y	C	NP		0.0	NP	NA	NA	1	1	1	1	0	1	1	1	7	Good	Crude death rate ICD 10 code B01
INSERM mortality database	France	Database	2005	C	General	M	25 - 34 y	C	NP		0.0	NP	NA	NA	1	1	1	1	0	1	1	1	7	Good	Crude death rate ICD 10 code B01
INSERM mortality database	France	Database	2005	C	General	M	35 - 44 y	C	NP		0.0	NP	NA	NA	1	1	1	1	0	1	1	1	7	Good	Crude death rate ICD 10 code B01
INSERM mortality database	France	Database	2005	C	General	M	45 - 54 y	C	NP		0.0	NP	NA	NA	1	1	1	1	0	1	1	1	7	Good	Crude death rate ICD 10 code B01
INSERM mortality database	France	Database	2005	C	General	M	55 - 64 y	C	NP		0.0	NP	NA	NA	1	1	1	1	0	1	1	1	7	Good	Crude death rate ICD 10 code B01
INSERM mortality database	France	Database	2005	C	General	M	65 - 74 y	C	NP		0.0	NP	NA	NA	1	1	1	1	0	1	1	1	7	Good	Crude death rate ICD 10 code B01
INSERM mortality database	France	Database	2005	C	General	M	75 - 84 y	C	NP		0.0	NP	NA	NA	1	1	1	1	0	1	1	1	7	Good	Crude death rate ICD 10 code B01
INSERM mortality database	France	Database	2005	C	General	M	85 - 94 y	C	NP		0.2	NP	NA	NA	1	1	1	1	0	1	1	1	7	Good	Crude death rate ICD 10 code B01
INSERM mortality database	France	Database	2005	C	General	M	95+ y	C	NP		0.0	NP	NA	NA	1	1	1	1	0	1	1	1	7	Good	Crude death rate ICD 10 code B01
INSERM mortality database	France	Database	2006	C	General	M	All	C	NP		0.0	NP	NA	NA	1	1	1	1	0	1	1	1	7	Good	Crude death rate ICD 10 code B01
INSERM mortality database	France	Database	2006	C	General	M	< 1 y	C	NP		0.1	NP	NA	NA	1	1	1	1	0	1	1	1	7	Good	Crude death rate ICD 10 code B01
INSERM mortality database	France	Database	2006	C	General	M	1 - 4 y	C	NP		0.1	NP	NA	NA	1	1	1	1	0	1	1	1	7	Good	Crude death rate ICD 10 code B01
INSERM mortality database	France	Database	2006	C	General	M	5 - 14 y	C	NP		0.0	NP	NA	NA	1	1	1	1	0	1	1	1	7	Good	Crude death rate ICD 10 code B01
INSERM mortality database	France	Database	2006	C	General	M	15 - 24 y	C	NP		0.0	NP	NA	NA	1	1	1	1	0	1	1	1	7	Good	Crude death rate ICD 10 code B01
INSERM mortality database	France	Database	2006	C	General	M	25 - 34 y	C	NP		0.0	NP	NA	NA	1	1	1	1	0	1	1	1	7	Good	Crude death rate ICD 10 code B01
INSERM mortality database	France	Database	2006	C	General	M	35 - 44 y	C	NP		0.0	NP	NA	NA	1	1	1	1	0	1	1	1	7	Good	Crude death rate ICD 10 code B01
INSERM mortality database	France	Database	2006	C	General	M	45 - 54 y	C	NP		0.0	NP	NA	NA	1	1	1	1	0	1	1	1	7	Good	Crude death rate ICD 10 code B01
INSERM mortality database	France	Database	2006	C	General	M	55 - 64 y	C	NP		0.0	NP	NA	NA	1	1	1	1	0	1	1	1	7	Good	Crude death rate ICD 10 code B01
INSERM mortality database	France	Database	2006	C	General	M	65 - 74 y	C	NP		0.0	NP	NA	NA	1	1	1	1	0	1	1	1	7	Good	Crude death rate ICD 10 code B01
INSERM mortality database	France	Database	2006	C	General	M	75 - 84 y	C	NP		0.1	NP	NA	NA	1	1	1	1	0	1	1	1	7	Good	Crude death rate ICD 10 code B01
INSERM mortality database	France	Database	2006	C	General	M	85 - 94 y	C	NP		0.0	NP	NA	NA	1	1	1	1	0	1	1	1	7	Good	Crude death rate ICD 10 code B01
INSERM mortality database	France	Database	2006	C	General	M	95+ y	C	NP		0.0	NP	NA	NA	1	1	1	1	0	1	1	1	7	Good	Crude death rate ICD 10 code B01
INSERM mortality database	France	Database	2007	C	General	M	All	C	NP		0.0	NP	NA	NA	1	1	1	1	0	1	1	1	7	Good	Crude death rate ICD 10 code B01
INSERM mortality database	France	Database	2007	C	General	M	< 1 y	C	NP		0.3	NP	NA	NA	1	1	1	1	0	1	1	1	7	Good	Crude death rate ICD 10 code B01
INSERM mortality database	France	Database	2007	C	General	M	1 - 4 y	C	NP		0.1	NP	NA	NA	1	1	1	1	0	1	1	1	7	Good	Crude death rate ICD 10 code B01
INSERM mortality database	France	Database	2007	C	General	M	5 - 14 y	C	NP		0.0	NP	NA	NA	1	1	1	1	0	1	1	1	7	Good	Crude death rate ICD 10 code B01
INSERM mortality database	France	Database	2007	C	General	M	15 - 24 y	C	NP		0.0	NP	NA	NA	1	1	1	1	0	1	1	1	7	Good	Crude death rate ICD 10 code B01
INSERM mortality database	France	Database	2007	C	General	M	25 - 34 y	C	NP		0.0	NP	NA	NA	1	1	1	1	0	1	1	1	7	Good	Crude death rate ICD 10 code B01
INSERM mortality database	France	Database	2007	C	General	M	35 - 44 y	C	NP		0.0	NP	NA	NA	1	1	1	1	0	1	1	1	7	Good	Crude death rate ICD 10 code B01
INSERM mortality database	France	Database	2007	C	General	M	45 - 54 y	C	NP		0.0	NP	NA	NA	1	1	1	1	0	1	1	1	7	Good	Crude death rate ICD 10 code B01
INSERM mortality database	France	Database	2007	C	General	M	55 - 64 y	C	NP		0.0	NP	NA	NA	1	1	1	1	0	1	1	1	7	Good	Crude death rate ICD 10 code B01
INSERM mortality database	France	Database	2007	C	General	M	65 - 74 y	C	NP		0.0	NP	NA	NA	1	1	1	1	0	1	1	1	7	Good	Crude death rate ICD 10 code B01
INSERM mortality database	France	Database	2007	C	General	M	75 - 84 y	C	NP		0.1	NP	NA	NA	1	1	1	1	0	1	1	1	7	Good	Crude death rate ICD 10 code B01
INSERM mortality database	France	Database	2007	C	General	M	85 - 94 y	C	NP		0.2	NP	NA	NA	1	1	1	1	0	1	1	1	7	Good	Crude death rate ICD 10 code B01
INSERM mortality database	France	Database	2007	C	General	M	95+ y	C	NP		1.6	NP	NA	NA	1	1	1	1	0	1	1	1	7	Good	Crude death rate ICD 10 code B01
INSERM mortality database	France	Database	2008	C	General	M	All	C	NP		0.0	NP	NA	NA	1	1	1	1	0	1	1	1	7	Good	Crude death rate ICD 10 code B01
INSERM mortality database	France	Database	2008	C	General	M	< 1 y	C	NP		0.0	NP	NA	NA	1	1	1	1	0	1	1	1	7	Good	Crude death rate ICD 10 code B01
INSERM mortality database	France	Database	2008	C	General	M	1 - 4 y	C	NP		0.1	NP	NA	NA	1	1	1	1	0	1	1	1	7	Good	Crude death rate ICD 10 code B01
INSERM mortality database	France	Database	2008	C	General	M	5 - 14 y	C	NP		0.0	NP	NA	NA	1	1	1	1	0	1	1	1	7	Good	Crude death rate ICD 10 code B01
INSERM mortality database	France	Database	2008	C	General	M	15 - 24 y	C	NP		0.0	NP	NA	NA	1	1	1	1	0	1	1	1	7	Good	Crude death rate ICD 10 code B01
INSERM mortality database	France	Database	2008	C	General	M	25 - 34 y	C	NP		0.0	NP	NA	NA	1	1	1	1	0	1	1	1	7	Good	Crude death rate ICD 10 code B01
INSERM mortality database	France	Database	2008	C	General	M	35 - 44 y	C	NP		0.0	NP	NA	NA	1	1	1	1	0	1	1	1	7	Good	Crude death rate ICD 10 code B01
INSERM mortality database	France	Database	2008	C	General	M	45 - 54 y	C	NP		0.0	NP	NA	NA	1	1	1	1	0	1	1	1	7	Good	Crude death rate ICD 10 code B01
INSERM mortality database	France	Database	2008	C	General	M	55 - 64 y	C	NP		0.0	NP	NA	NA	1	1	1	1	0	1	1	1	7	Good	Crude death rate ICD 10 code B01
INSERM mortality database	France	Database	2008	C	General	M	65 - 74 y	C	NP		0.0	NP	NA	NA	1	1	1	1	0	1	1	1	7	Good	Crude death rate ICD 10 code B01
INSERM mortality database	France	Database	2008	C	General	M	75 - 84 y	C	NP		0.1	NP	NA	NA	1	1	1	1	0	1	1	1	7	Good	Crude death rate ICD 10 code B01
INSERM mortality database	France	Database	2008	C	General	M	85 - 94 y	C	NP		0.2	NP	NA	NA	1	1	1	1	0	1	1	1	7	Good	Crude death rate ICD 10 code B01
INSERM mortality database	France	Database	2008	C	General	M	95+ y	C	NP		0.0	NP	NA	NA	1	1	1	1	0	1	1	1	7	Good	Crude death rate ICD 10 code B01
INSERM mortality database	France	Database	2009	C	General	M	All	C	NP		0.0	NP	NA	NA	1	1	1	1	0	1	1	1	7	Good	Crude death rate ICD 10 code B01
INSERM mortality database	France	Database	2009	C	General	M	< 1 y	C	NP		0.0	NP	NA	NA	1	1	1	1	0	1	1	1	7	Good	Crude death rate ICD 10 code B01
INSERM mortality database	France	Database	2009	C	General	M	1 - 4 y	C	NP		0.1	NP	NA	NA	1	1	1	1	0	1	1	1	7	Good	Crude death rate ICD 10 code B01
INSERM mortality database	France	Database	2009	C	General	M	5 - 14 y	C	NP		0.0	NP	NA	NA	1	1	1	1	0	1	1	1	7	Good	Crude death rate ICD 10 code B01
INSERM mortality database	France	Database	2009	C	General	M	15 - 24 y	C	NP		0.0	NP	NA	NA	1	1	1	1	0	1	1	1	7	Good	Crude death rate ICD 10 code B01
INSERM mortality database	France	Database	2009	C	General	M	25 - 34 y	C	NP		0.0	NP	NA	NA	1	1	1	1	0	1	1	1	7	Good	Crude death rate ICD 10 code B01
INSERM mortality database	France	Database	2009	C	General	M	35 - 44 y	C	NP		0.0	NP	NA	NA	1	1	1	1	0	1	1	1	7	Good	Crude death rate ICD 10 code B01
INSERM mortality database	France	Database	2009	C	General	M	45 - 54 y	C	NP		0.0	NP	NA	NA	1	1	1	1	0	1	1	1	7	Good	Crude death rate ICD 10 code B01
INSERM mortality database	France	Database	2009	C	General	M	55 - 64 y	C	NP		0.0	NP	NA	NA	1	1	1	1	0	1	1	1	7	Good	Crude death rate ICD 10 code B01
INSERM mortality database	France	Database	2009	C	General	M	65 - 74 y	C	NP		0.0	NP	NA	NA	1	1	1	1	0	1	1	1	7	Good	Crude death rate ICD 10 code B01
INSERM mortality database	France	Database	2009	C	General	M	75 - 84 y	C	NP		0.1	NP	NA	NA	1	1	1	1	0	1	1	1	7	Good	Crude death rate ICD 10 code B01
INSERM mortality database	France	Database	2009	C	General	M	85 - 94 y	C	NP		0.2	NP	NA	NA	1	1	1	1	0	1	1	1	7	Good	Crude death rate ICD 10 code B01
INSERM mortality database	France	Database	2009	C	General	M	95+ y	C	NP		0.0	NP	NA	NA	1	1	1	1	0	1	1	1	7	Good	Crude death rate ICD 10 code B01
INSERM mortality database	France	Database	2010	C	General	M	All	C	NP		0.0	NP	NA	NA	1	1	1	1	0	1	1	1	7	Good	Crude death rate ICD 10 code B01
INSERM mortality database	France	Database	2010	C	General	M	< 1 y	C	NP		0.0	NP	NA	NA	1	1	1	1	0	1	1	1	7	Good	Crude death rate ICD 10 code B01
INSERM mortality database	France	Database	2010	C	General	M	1 - 4 y	C	NP		0.0	NP	NA	NA	1	1	1	1	0	1	1	1	7	Good	Crude death rate ICD 10 code B01
INSERM mortality database	France	Database	2010	C	General	M	5 - 14 y	C	NP		0.0	NP	NA	NA	1	1	1	1	0	1	1	1	7	Good	Crude death rate ICD 10 code B01
INSERM mortality database	France	Database	2010	C	General	M	15 - 24 y	C	NP		0.0	NP	NA	NA	1	1	1	1	0	1	1	1	7	Good	Crude death rate ICD 10 code B01
INSERM mortality database	France	Database	2010	C	General	M	25 - 34 y	C	NP		0.0	NP	NA	NA	1	1	1	1	0	1	1	1	7	Good	Crude death rate ICD 10 code B01
INSERM mortality database	France	Database	2010	C	General	M	35 - 44 y	C	NP		0.0	NP	NA	NA	1	1	1	1	0	1	1	1	7	Good	Crude death rate ICD 10 code B01
INSERM mortality database	France	Database	2010	C	General	M	45 - 54 y	C	NP		0.0	NP	NA	NA	1	1	1	1	0	1	1	1	7	Good	Crude death rate ICD 10 code B01
INSERM mortality database	France	Database	2010	C	General	M	55 - 64 y	C	NP		0.0	NP	NA	NA	1	1	1	1	0	1	1	1	7	Good	Crude death rate ICD 10 code B01
INSERM mortality database	France	Database	2010	C	General	M	65 - 74 y	C	NP		0.0	NP	NA	NA	1	1	1	1	0	1	1	1	7	Good	Crude death rate ICD 10 code B01
INSERM mortality database	France	Database	2010	C	General	M	75 - 84 y	C	NP		0.1	NP	NA	NA	1	1	1	1	0	1	1	1	7	Good	Crude death rate ICD 10 code B01
INSERM mortality database	France	Database	2010	C	General	M	85 - 94 y	C	NP		0.1	NP	NA	NA	1	1	1	1	0	1	1	1	7	Good	Crude death rate ICD 10 code B01
INSERM mortality database	France	Database	2010	C	General	M	95+ y	C	NP		0.0	NP	NA	NA	1	1	1	1	0	1	1	1	7	Good	Crude death rate ICD 10 code B01
INSERM mortality database	France	Database	2011	C	General	M	All	C	NP		0.0	NP	NA	NA	1	1	1	1	0	1	1	1	7	Good	Crude death rate ICD 10 code B01
INSERM mortality database	France	Database	2011	C	General	M	< 1 y	C	NP		0.0	NP	NA	NA	1	1	1	1	0	1	1	1	7	Good	Crude death rate ICD 10 code B01
INSERM mortality database	France	Database	2011	C	General	M	1 - 4 y	C	NP		0.1	NP	NA	NA	1	1	1	1	0	1	1	1	7	Good	Crude death rate ICD 10 code B01
INSERM mortality database	France	Database	2011	C	General	M	5 - 14 y	C	NP		0.0	NP	NA	NA	1	1	1	1	0	1	1	1	7	Good	Crude death rate ICD 10 code B01
INSERM mortality database	France	Database	2011	C	General	M	15 - 24 y	C	NP		0.0	NP	NA	NA	1	1	1	1	0	1	1	1	7	Good	Crude death rate ICD 10 code B01
INSERM mortality database	France	Database	2011	C	General	M	25 - 34 y	C	NP		0.0	NP	NA	NA	1	1	1	1	0	1	1	1	7	Good	Crude death rate ICD 10 code B01
INSERM mortality database	France	Database	2011	C	General	M	35 - 44 y	C	NP		0.0	NP	NA	NA	1	1	1	1	0	1	1	1	7	Good	Crude death rate ICD 10 code B01
INSERM mortality database	France	Database	2011	C	General	M	45 - 54 y	C	NP		0.0	NP	NA	NA	1	1	1	1	0	1	1	1	7	Good	Crude death rate ICD 10 code B01
INSERM mortality database	France	Database	2011	C	General	M	55 - 64 y	C	NP		0.0	NP	NA	NA	1	1	1	1	0	1	1	1	7	Good	Crude death rate ICD 10 code B01
INSERM mortality database	France	Database	2011	C	General	M	65 - 74 y	C	NP		0.0	NP	NA	NA	1	1	1	1	0	1	1	1	7	Good	Crude death rate ICD 10 code B01
INSERM mortality database	France	Database	2011	C	General	M	75 - 84 y	C	NP		0.1	NP	NA	NA	1	1	1	1	0	1	1	1	7	Good	Crude death rate ICD 10 code B01
INSERM mortality database	France	Database	2011	C	General	M	85 - 94 y	C	NP		0.0	NP	NA	NA	1	1	1	1	0	1	1	1	7	Good	Crude death rate ICD 10 code B01
INSERM mortality database	France	Database	2011	C	General	M	95+ y	C	NP		0.8	NP	NA	NA	1	1	1	1	0	1	1	1	7	Good	Crude death rate ICD 10 code B01
INSERM mortality database	France	Database	2012	C	General	M	All	C	NP		0.0	NP	NA	NA	1	1	1	1	0	1	1	1	7	Good	Crude death rate ICD 10 code B01
INSERM mortality database	France	Database	2012	C	General	M	< 1 y	C	NP		0.0	NP	NA	NA	1	1	1	1	0	1	1	1	7	Good	Crude death rate ICD 10 code B01
INSERM mortality database	France	Database	2012	C	General	M	1 - 4 y	C	NP		0.0	NP	NA	NA	1	1	1	1	0	1	1	1	7	Good	Crude death rate ICD 10 code B01
INSERM mortality database	France	Database	2012	C	General	M	5 - 14 y	C	NP		0.0	NP	NA	NA	1	1	1	1	0	1	1	1	7	Good	Crude death rate ICD 10 code B01
INSERM mortality database	France	Database	2012	C	General	M	15 - 24 y	C	NP		0.0	NP	NA	NA	1	1	1	1	0	1	1	1	7	Good	Crude death rate ICD 10 code B01
INSERM mortality database	France	Database	2012	C	General	M	25 - 34 y	C	NP		0.0	NP	NA	NA	1	1	1	1	0	1	1	1	7	Good	Crude death rate ICD 10 code B01
INSERM mortality database	France	Database	2012	C	General	M	35 - 44 y	C	NP		0.0	NP	NA	NA	1	1	1	1	0	1	1	1	7	Good	Crude death rate ICD 10 code B01
INSERM mortality database	France	Database	2012	C	General	M	45 - 54 y	C	NP		0.0	NP	NA	NA	1	1	1	1	0	1	1	1	7	Good	Crude death rate ICD 10 code B01
INSERM mortality database	France	Database	2012	C	General	M	55 - 64 y	C	NP		0.0	NP	NA	NA	1	1	1	1	0	1	1	1	7	Good	Crude death rate ICD 10 code B01
INSERM mortality database	France	Database	2012	C	General	M	65 - 74 y	C	NP		0.0	NP	NA	NA	1	1	1	1	0	1	1	1	7	Good	Crude death rate ICD 10 code B01
INSERM mortality database	France	Database	2012	C	General	M	75 - 84 y	C	NP		0.1	NP	NA	NA	1	1	1	1	0	1	1	1	7	Good	Crude death rate ICD 10 code B01
INSERM mortality database	France	Database	2012	C	General	M	85 - 94 y	C	NP		0.1	NP	NA	NA	1	1	1	1	0	1	1	1	7	Good	Crude death rate ICD 10 code B01
INSERM mortality database	France	Database	2012	C	General	M	95+ y	C	NP		0.0	NP	NA	NA	1	1	1	1	0	1	1	1	7	Good	Crude death rate ICD 10 code B01
INSERM mortality database	France	Database	2013	C	General	M	All	C	NP	13	0	NP	NA	NA	1	1	1	1	0	1	1	1	7	Good	Crude death rate ICD 10 code B01
INSERM mortality database	France	Database	2013	C	General	M	< 1 y	C	NP	0	0	NP	NA	NA	1	1	1	1	0	1	1	1	7	Good	Crude death rate ICD 10 code B01
INSERM mortality database	France	Database	2013	C	General	M	1 - 4 y	C	NP	2	0.1	NP	NA	NA	1	1	1	1	0	1	1	1	7	Good	Crude death rate ICD 10 code B01
INSERM mortality database	France	Database	2013	C	General	M	5 - 14 y	C	NP	0	0	NP	NA	NA	1	1	1	1	0	1	1	1	7	Good	Crude death rate ICD 10 code B01
INSERM mortality database	France	Database	2013	C	General	M	15 - 24 y	C	NP	2	0	NP	NA	NA	1	1	1	1	0	1	1	1	7	Good	Crude death rate ICD 10 code B01
INSERM mortality database	France	Database	2014	C	General	M	25 - 34 y	C	NP	0	0	NP	NA	NA	1	1	1	1	0	1	1	1	7	Good	Crude death rate ICD 10 code B01
INSERM mortality database	France	Database	2013	C	General	M	35 - 44 y	C	NP	1	0	NP	NA	NA	1	1	1	1	0	1	1	1	7	Good	Crude death rate ICD 10 code B01
INSERM mortality database	France	Database	2013	C	General	M	45 - 54 y	C	NP	1	0	NP	NA	NA	1	1	1	1	0	1	1	1	7	Good	Crude death rate ICD 10 code B01
INSERM mortality database	France	Database	2013	C	General	M	55 - 64 y	C	NP	1	0	NP	NA	NA	1	1	1	1	0	1	1	1	7	Good	Crude death rate ICD 10 code B01
INSERM mortality database	France	Database	2013	C	General	M	65 - 74 y	C	NP	2	0	NP	NA	NA	1	1	1	1	0	1	1	1	7	Good	Crude death rate ICD 10 code B01
INSERM mortality database	France	Database	2013	C	General	M	75 - 84 y	C	NP	2	0	NP	NA	NA	1	1	1	1	0	1	1	1	7	Good	Crude death rate ICD 10 code B01
INSERM mortality database	France	Database	2013	C	General	M	85 - 94 y	C	NP	2	0.1	NP	NA	NA	1	1	1	1	0	1	1	1	7	Good	Crude death rate ICD 10 code B01
INSERM mortality database	France	Database	2013	C	General	M	95+ y	C	NP	0	0	NP	NA	NA	1	1	1	1	0	1	1	1	7	Good	Crude death rate ICD 10 code B01
Nicolosi 2003	Italy	Retrospective analysis pediatrician surveillance network PEDIANET	1997 - 1998	PC	General	PCI	0 - 14 y	MD	33430	1749	5230	4990 - 5480	NA	NA	1	1	1	1	1	1	1	1	8	Good
Nicolosi 2003	Italy	Retrospective analysis pediatrician surveillance network PEDIANET	1997 - 1998	PC	General	PCI	0 y	MD	4223	122	2890	2390 - 3460	NA	NA	1	1	1	1	1	1	1	1	8	Good
Nicolosi 2003	Italy	Retrospective analysis pediatrician surveillance network PEDIANET	1997 - 1998	PC	General	PCI	1 y	MD	2914	124	4260	3530 - 5080	NA	NA	1	1	1	1	1	1	1	1	8	Good
Nicolosi 2003	Italy	Retrospective analysis pediatrician surveillance network PEDIANET	1997 - 1998	PC	General	PCI	2 y	MD	2644	209	7900	6880- 9040	NA	NA	1	1	1	1	1	1	1	1	8	Good
Nicolosi 2003	Italy	Retrospective analysis pediatrician surveillance network PEDIANET	1997 - 1998	PC	General	PCI	3 y	MD	2818	389	13800	12460 - 15260	NA	NA	1	1	1	1	1	1	1	1	8	Good
Nicolosi 2003	Italy	Retrospective analysis pediatrician surveillance network PEDIANET	1997 - 1998	PC	General	PCI	4 y	MD	2714	317	11680	10430 - 13040	NA	NA	1	1	1	1	1	1	1	1	8	Good
Nicolosi 2003	Italy	Retrospective analysis pediatrician surveillance network PEDIANET	1997 - 1998	PC	General	PCI	5 y	MD	2678	216	8070	7020 - 9220	NA	NA	1	1	1	1	1	1	1	1	8	Good
Nicolosi 2003	Italy	Retrospective analysis pediatrician surveillance network PEDIANET	1997 - 1998	PC	General	PCI	6 y	MD	2376	135	5680	4760 - 6730	NA	NA	1	1	1	1	1	1	1	1	8	Good
Nicolosi 2003	Italy	Retrospective analysis pediatrician surveillance network PEDIANET	1997 - 1998	PC	General	PCI	7 y	MD	2269	75	3310	2600 - 4140	NA	NA	1	1	1	1	1	1	1	1	8	Good
Nicolosi 2003	Italy	Retrospective analysis pediatrician surveillance network PEDIANET	1997 - 1998	PC	General	PCI	8 y	MD	2066	59	2860	2180 - 3680	NA	NA	1	1	1	1	1	1	1	1	8	Good
Nicolosi 2003	Italy	Retrospective analysis pediatrician surveillance network PEDIANET	1997 - 1998	PC	General	PCI	9 y	MD	1978	32	1620	1110- 2280	NA	NA	1	1	1	1	1	1	1	1	8	Good
Nicolosi 2003	Italy	Retrospective analysis pediatrician surveillance network PEDIANET	1997 - 1998	PC	General	PCI	10 y	MD	1887	32	1700	1170 - 2380	NA	NA	1	1	1	1	1	1	1	1	8	Good
Nicolosi 2003	Italy	Retrospective analysis pediatrician surveillance network PEDIANET	1997 - 1998	PC	General	PCI	11 y	MD	2305	19	820	500 - 1290	NA	NA	1	1	1	1	1	1	1	1	8	Good
Nicolosi 2003	Italy	Retrospective analysis pediatrician surveillance network PEDIANET	1997 - 1998	PC	General	PCI	12 y	MD	1163	12	1030	530 - 1800	NA	NA	1	1	1	1	1	1	1	1	8	Good
Nicolosi 2003	Italy	Retrospective analysis pediatrician surveillance network PEDIANET	1997 - 1998	PC	General	PCI	13 y	MD	998	7	700	280 - 1440	NA	NA	1	1	1	1	1	1	1	1	8	Good
Nicolosi 2003	Italy	Retrospective analysis pediatrician surveillance network PEDIANET	1997 - 1998	PC	General	PCI	14 y	MD	397	1	250	10 - 1400	NA	NA	1	1	1	1	1	1	1	1	8	Good
RIVM	Netherlands	Retrospective analysis surveillance data	2010	PC	General	PCI	All	C	NP	NP	310	NP	NA	NA	1	1	1	1	1	1	1	0	7	Good	NIVEL - only incidence estimated by new method extracted
RIVM	Netherlands	Retrospective analysis surveillance data	2011	PC	General	PCI	All	C	NP	NP	270	NP	NA	NA	1	1	1	1	1	1	1	0	7	Good	NIVEL - only incidence estimated by new method extracted
RIVM	Netherlands	Retrospective analysis surveillance data	2012	PC	General	PCI	All	C	NP	NP	250	NP	NA	NA	1	1	1	1	1	1	1	0	7	Good	NIVEL - only incidence estimated by new method extracted
RIVM	Netherlands	Retrospective analysis surveillance data	2013	H	General	PCI	All	C	NP	NP	280	NP	NA	NA	1	1	1	1	1	1	1	0	7	Good	Dutch Hospital Data, primary dx codes only
RIVM	Netherlands	Retrospective analysis surveillance data	2005	H	General	HI	All	C	NP	NP	1.5	NP	NA	NA	1	1	1	1	1	1	1	0	7	Good	Dutch Hospital Data, primary dx codes only
RIVM	Netherlands	Retrospective analysis surveillance data	2006	H	General	HI	All	C	NP	NP	1.9	NP	NA	NA	1	1	1	1	1	1	1	0	7	Good	Dutch Hospital Data, primary dx codes only
RIVM	Netherlands	Retrospective analysis surveillance data	2007	H	General	HI	All	C	NP	NP	1.4	NP	NA	NA	1	1	1	1	1	1	1	0	7	Good	Dutch Hospital Data, primary dx codes only
RIVM	Netherlands	Retrospective analysis surveillance data	2008	H	General	HI	All	C	NP	NP	1.7	NP	NA	NA	1	1	1	1	1	1	1	0	7	Good	Dutch Hospital Data, primary dx codes only
RIVM	Netherlands	Retrospective analysis surveillance data	2009	H	General	HI	All	C	NP	NP	1.5	NP	NA	NA	1	1	1	1	1	1	1	0	7	Good	Dutch Hospital Data, primary dx codes only
RIVM	Netherlands	Retrospective analysis surveillance data	2010	H	General	HI	All	C	NP	NP	1.9	NP	NA	NA	1	1	1	1	1	1	1	0	7	Good	Dutch Hospital Data, primary dx codes only
RIVM	Netherlands	Retrospective analysis surveillance data	2011	H	General	HI	All	C	NP	NP	1.7	NP	NA	NA	1	1	1	1	1	1	1	0	7	Good	Dutch Hospital Data, primary dx codes only
RIVM	Netherlands	Retrospective analysis surveillance data	2012	H	General	HI	All	C	NP	NP	1.5	NP	NA	NA	1	1	1	1	1	1	1	0	7	Good	Dutch Hospital Data, primary dx codes only
RIVM	Netherlands	Retrospective analysis surveillance data	2013	H	General	HI	All	C	NP	NP	1.7	NP	NA	NA	1	1	1	1	1	1	1	0	7	Good	Dutch Hospital Data, primary dx codes only
RIVM	Netherlands	Retrospective analysis surveillance data	2010 - 2012	PC	General	PCI	0 y	C	NP	NP	3083	NP	NA	NA	1	1	1	1	1	1	1	0	7	Good	NIVEL - average 2010-2012 - 2013 not extracted - data provided by RIVM
RIVM	Netherlands	Retrospective analysis surveillance data	2010 - 2012	PC	General	PCI	1 - 4 y	C	NP	NP	3840	NP	NA	NA	1	1	1	1	1	1	1	0	7	Good	NIVEL - average 2010-2012 - 2013 not extracted - data provided by RIVM
RIVM	Netherlands	Retrospective analysis surveillance data	2010 - 2012	PC	General	PCI	5 - 9 y	C	NP	NP	1080	NP	NA	NA	1	1	1	1	1	1	1	0	7	Good	NIVEL - average 2010-2012 - 2013 not extracted - data provided by RIVM
RIVM	Netherlands	Retrospective analysis surveillance data	2010 - 2012	PC	General	PCI	10 - 14 y	C	NP	NP	83	NP	NA	NA	1	1	1	1	1	1	1	0	7	Good	NIVEL - average 2010-2012 - 2013 not extracted - data provided by RIVM
RIVM	Netherlands	Retrospective analysis surveillance data	2010 - 2012	PC	General	PCI	15 - 19 y	C	NP	NP	40	NP	NA	NA	1	1	1	1	1	1	1	0	7	Good	NIVEL - average 2010-2012 - 2013 not extracted - data provided by RIVM
RIVM	Netherlands	Retrospective analysis surveillance data	2010 - 2012	PC	General	PCI	20 - 24 y	C	NP	NP	27	NP	NA	NA	1	1	1	1	1	1	1	0	7	Good	NIVEL - average 2010-2012 - 2013 not extracted - data provided by RIVM
RIVM	Netherlands	Retrospective analysis surveillance data	2010 - 2012	PC	General	PCI	25 - 29 y	C	NP	NP	60	NP	NA	NA	1	1	1	1	1	1	1	0	7	Good	NIVEL - average 2010-2012 - 2013 not extracted - data provided by RIVM
RIVM	Netherlands	Retrospective analysis surveillance data	2010 - 2012	PC	General	PCI	30 - 34 y	C	NP	NP	60	NP	NA	NA	1	1	1	1	1	1	1	0	7	Good	NIVEL - average 2010-2012 - 2013 not extracted - data provided by RIVM
RIVM	Netherlands	Retrospective analysis surveillance data	2010 - 2012	PC	General	PCI	35 - 39 y	C	NP	NP	53	NP	NA	NA	1	1	1	1	1	1	1	0	7	Good	NIVEL - average 2010-2012 - 2013 not extracted - data provided by RIVM
RIVM	Netherlands	Retrospective analysis surveillance data	2010 - 2012	PC	General	PCI	40 - 44 y	C	NP	NP	33	NP	NA	NA	1	1	1	1	1	1	1	0	7	Good	NIVEL - average 2010-2012 - 2013 not extracted - data provided by RIVM
RIVM	Netherlands	Retrospective analysis surveillance data	2010 - 2012	PC	General	PCI	45 - 49 y	C	NP	NP	13	NP	NA	NA	1	1	1	1	1	1	1	0	7	Good	NIVEL - average 2010-2012 - 2013 not extracted - data provided by RIVM
RIVM	Netherlands	Retrospective analysis surveillance data	2010 - 2013	H	General	HI	0 y	C	NP	NP	36.3614	NP	NA	NA	1	1	1	1	1	1	1	0	7	Good	Duth Hospital Data, primary dx codes only, 2014 not extracted (incomplete), data provided by RIVM
RIVM	Netherlands	Retrospective analysis surveillance data	2010 - 2013	H	General	HI	1 - 4 y	C	NP	NP	14.1907	NP	NA	NA	1	1	1	1	1	1	1	0	7	Good	Duth Hospital Data, primary dx codes only, 2014 not extracted (incomplete), data provided by RIVM
RIVM	Netherlands	Retrospective analysis surveillance data	2010 - 2013	H	General	HI	5 - 9 y	C	NP	NP	1.66434	NP	NA	NA	1	1	1	1	1	1	1	0	7	Good	Duth Hospital Data, primary dx codes only, 2014 not extracted (incomplete), data provided by RIVM
RIVM	Netherlands	Retrospective analysis surveillance data	2010 - 2013	H	General	HI	10 - 14 y	C	NP	NP	0.273224	NP	NA	NA	1	1	1	1	1	1	1	0	7	Good	Duth Hospital Data, primary dx codes only, 2014 not extracted (incomplete), data provided by RIVM
RIVM	Netherlands	Retrospective analysis surveillance data	2010 - 2013	H	General	HI	15 - 19 y	C	NP	NP	0.225809	NP	NA	NA	1	1	1	1	1	1	1	0	7	Good	Duth Hospital Data, primary dx codes only, 2014 not extracted (incomplete), data provided by RIVM
RIVM	Netherlands	Retrospective analysis surveillance data	2010 - 2013	H	General	HI	20 - 24 y	C	NP	NP	0.396847	NP	NA	NA	1	1	1	1	1	1	1	0	7	Good	Duth Hospital Data, primary dx codes only, 2014 not extracted (incomplete), data provided by RIVM
RIVM	Netherlands	Retrospective analysis surveillance data	2010 - 2013	H	General	HI	25 - 29 y	C	NP	NP	0.611149	NP	NA	NA	1	1	1	1	1	1	1	0	7	Good	Duth Hospital Data, primary dx codes only, 2014 not extracted (incomplete), data provided by RIVM
RIVM	Netherlands	Retrospective analysis surveillance data	2010 - 2013	H	General	HI	30 - 34 y	C	NP	NP	0.614977	NP	NA	NA	1	1	1	1	1	1	1	0	7	Good	Duth Hospital Data, primary dx codes only, 2014 not extracted (incomplete), data provided by RIVM
RIVM	Netherlands	Retrospective analysis surveillance data	2010 - 2013	H	General	HI	35 - 39 y	C	NP	NP	0.636159	NP	NA	NA	1	1	1	1	1	1	1	0	7	Good	Duth Hospital Data, primary dx codes only, 2014 not extracted (incomplete), data provided by RIVM
RIVM	Netherlands	Retrospective analysis surveillance data	2010 - 2013	H	General	HI	40 - 44 y	C	NP	NP	0.434342	NP	NA	NA	1	1	1	1	1	1	1	0	7	Good	Duth Hospital Data, primary dx codes only, 2014 not extracted (incomplete), data provided by RIVM
RIVM	Netherlands	Retrospective analysis surveillance data	2010 - 2013	H	General	HI	45 - 49 y	C	NP	NP	0.274168	NP	NA	NA	1	1	1	1	1	1	1	0	7	Good	Duth Hospital Data, primary dx codes only, 2014 not extracted (incomplete), data provided by RIVM
RIVM	Netherlands	Retrospective analysis surveillance data	2010 - 2013	H	General	HI	50 - 54 y	C	NP	NP	0.240744	NP	NA	NA	1	1	1	1	1	1	1	0	7	Good	Duth Hospital Data, primary dx codes only, 2014 not extracted (incomplete), data provided by RIVM
RIVM	Netherlands	Retrospective analysis surveillance data	2010 - 2013	H	General	HI	55 - 59 y	C	NP	NP	0.291337	NP	NA	NA	1	1	1	1	1	1	1	0	7	Good	Duth Hospital Data, primary dx codes only, 2014 not extracted (incomplete), data provided by RIVM
RIVM	Netherlands	Retrospective analysis surveillance data	2010 - 2013	H	General	HI	60 - 64 y	C	NP	NP	0.464281	NP	NA	NA	1	1	1	1	1	1	1	0	7	Good	Duth Hospital Data, primary dx codes only, 2014 not extracted (incomplete), data provided by RIVM
RIVM	Netherlands	Retrospective analysis surveillance data	2010 - 2013	H	General	HI	65 - 69 y	C	NP	NP	0.422158	NP	NA	NA	1	1	1	1	1	1	1	0	7	Good	Duth Hospital Data, primary dx codes only, 2014 not extracted (incomplete), data provided by RIVM
RIVM	Netherlands	Retrospective analysis surveillance data	2010 - 2013	H	General	HI	70 - 74 y	C	NP	NP	0.552467	NP	NA	NA	1	1	1	1	1	1	1	0	7	Good	Duth Hospital Data, primary dx codes only, 2014 not extracted (incomplete), data provided by RIVM
RIVM	Netherlands	Retrospective analysis surveillance data	2010 - 2013	H	General	HI	75 - 79 y	C	NP	NP	0.689659	NP	NA	NA	1	1	1	1	1	1	1	0	7	Good	Duth Hospital Data, primary dx codes only, 2014 not extracted (incomplete), data provided by RIVM
RIVM	Netherlands	Retrospective analysis surveillance data	2010 - 2013	H	General	HI	80 - 84 y	C	NP	NP	0.751508	NP	NA	NA	1	1	1	1	1	1	1	0	7	Good	Duth Hospital Data, primary dx codes only, 2014 not extracted (incomplete), data provided by RIVM
RIVM	Netherlands	Retrospective analysis surveillance data	2010 - 2013	H	General	HI	85 + y	C	NP	NP	0.566641	NP	NA	NA	1	1	1	1	1	1	1	0	7	Good	Duth Hospital Data, primary dx codes only, 2014 not extracted (incomplete), data provided by RIVM
van Lier, 2014	Netherlands	Retrospective	2006-2008	PC	General	PCI	0 y	MD/C	NP	NP	3545.03	NP	NA	NA	1	1	1	1	1	1	1	1	8	Good	IPCI database, varicella confirmed only, extracted from graph
van Lier, 2014	Netherlands	Retrospective	2006-2008	PC	General	PCI	1 y	MD/C	NP	NP	4653.58	NP	NA	NA	1	1	1	1	1	1	1	1	8	Good	IPCI database, varicella confirmed only, extracted from graph
van Lier, 2014	Netherlands	Retrospective	2006-2008	PC	General	PCI	2 y	MD/C	NP	NP	4405.31	NP	NA	NA	1	1	1	1	1	1	1	1	8	Good	IPCI database, varicella confirmed only, extracted from graph
van Lier, 2014	Netherlands	Retrospective	2006-2008	PC	General	PCI	3 y	MD/C	NP	NP	3487.3	NP	NA	NA	1	1	1	1	1	1	1	1	8	Good	IPCI database, varicella confirmed only, extracted from graph
van Lier, 2014	Netherlands	Retrospective	2006-2008	PC	General	PCI	4 y	MD/C	NP	NP	2892.61	NP	NA	NA	1	1	1	1	1	1	1	1	8	Good	IPCI database, varicella confirmed only, extracted from graph
van Lier, 2014	Netherlands	Retrospective	2006-2008	PC	General	PCI	5 y	MD/C	NP	NP	1564.67	NP	NA	NA	1	1	1	1	1	1	1	1	8	Good	IPCI database, varicella confirmed only, extracted from graph
van Lier, 2014	Netherlands	Retrospective	2006-2008	PC	General	PCI	6 y	MD/C	NP	NP	883.37	NP	NA	NA	1	1	1	1	1	1	1	1	8	Good	IPCI database, varicella confirmed only, extracted from graph
van Lier, 2014	Netherlands	Retrospective	2006-2008	PC	General	PCI	7 y	MD/C	NP	NP	271.36	NP	NA	NA	1	1	1	1	1	1	1	1	8	Good	IPCI database, varicella confirmed only, extracted from graph
van Lier, 2014	Netherlands	Retrospective	2006-2008	PC	General	PCI	8 y	MD/C	NP	NP	173.21	NP	NA	NA	1	1	1	1	1	1	1	1	8	Good	IPCI database, varicella confirmed only, extracted from graph
van Lier, 2014	Netherlands	Retrospective	2006-2008	PC	General	PCI	9 y	MD/C	NP	NP	63.51	NP	NA	NA	1	1	1	1	1	1	1	1	8	Good	IPCI database, varicella confirmed only, extracted from graph
van Lier, 2014	Netherlands	Retrospective	2006-2008	PC	General	PCI	10 - 14 y	MD/C	NP	NP	51.96	NP	NA	NA	1	1	1	1	1	1	1	1	8	Good	IPCI database, varicella confirmed only, extracted from graph
van Lier, 2014	Netherlands	Retrospective	2006-2008	PC	General	PCI	15 - 19 y	MD/C	NP	NP	34.64	NP	NA	NA	1	1	1	1	1	1	1	1	8	Good	IPCI database, varicella confirmed only, extracted from graph
van Lier, 2014	Netherlands	Retrospective	2006-2008	PC	General	PCI	20 - 24 y	MD/C	NP	NP	11.55	NP	NA	NA	1	1	1	1	1	1	1	1	8	Good	IPCI database, varicella confirmed only, extracted from graph
van Lier, 2014	Netherlands	Retrospective	2006-2008	PC	General	PCI	25 - 29 y	MD/C	NP	NP	23.09	NP	NA	NA	1	1	1	1	1	1	1	1	8	Good	IPCI database, varicella confirmed only, extracted from graph
van Lier, 2014	Netherlands	Retrospective	2006-2008	PC	General	PCI	30 - 34 y	MD/C	NP	NP	34.64	NP	NA	NA	1	1	1	1	1	1	1	1	8	Good	IPCI database, varicella confirmed only, extracted from graph
van Lier, 2014	Netherlands	Retrospective	2006-2008	PC	General	PCI	35 - 39 y	MD/C	NP	NP	23.09	NP	NA	NA	1	1	1	1	1	1	1	1	8	Good	IPCI database, varicella confirmed only, extracted from graph
van Lier, 2014	Netherlands	Retrospective	2006-2008	PC	General	PCI	40 - 44 y	MD/C	NP	NP	11.55	NP	NA	NA	1	1	1	1	1	1	1	1	8	Good	IPCI database, varicella confirmed only, extracted from graph
van Lier, 2014	Netherlands	Retrospective	2006-2008	PC	General	PCI	45 - 49 y	MD/C	NP	NP	5.77	NP	NA	NA	1	1	1	1	1	1	1	1	8	Good	IPCI database, varicella confirmed only, extracted from graph
van Lier, 2014	Netherlands	Retrospective	2006-2008	PC	General	PCI	0 y	MD/C	NP	NP	4405.31	NP	NA	NA	1	1	1	1	1	1	1	1	8	Good	IPCI database, varicella confirmed + probable, extracted from graph
van Lier, 2014	Netherlands	Retrospective	2006-2008	PC	General	PCI	1 y	MD/C	NP	NP	5912.24	NP	NA	NA	1	1	1	1	1	1	1	1	8	Good	IPCI database, varicella confirmed + probable, extracted from graph
van Lier, 2014	Netherlands	Retrospective	2006-2008	PC	General	PCI	2 y	MD/C	NP	NP	5467.67	NP	NA	NA	1	1	1	1	1	1	1	1	8	Good	IPCI database, varicella confirmed + probable, extracted from graph
van Lier, 2014	Netherlands	Retrospective	2006-2008	PC	General	PCI	3 y	MD/C	NP	NP	4266.74	NP	NA	NA	1	1	1	1	1	1	1	1	8	Good	IPCI database, varicella confirmed + probable, extracted from graph
van Lier, 2014	Netherlands	Retrospective	2006-2008	PC	General	PCI	4 y	MD/C	NP	NP	3914.55	NP	NA	NA	1	1	1	1	1	1	1	1	8	Good	IPCI database, varicella confirmed + probable, extracted from graph
van Lier, 2014	Netherlands	Retrospective	2006-2008	PC	General	PCI	5 y	MD/C	NP	NP	2009.24	NP	NA	NA	1	1	1	1	1	1	1	1	8	Good	IPCI database, varicella confirmed + probable, extracted from graph
van Lier, 2014	Netherlands	Retrospective	2006-2008	PC	General	PCI	6 y	MD/C	NP	NP	1091.22	NP	NA	NA	1	1	1	1	1	1	1	1	8	Good	IPCI database, varicella confirmed + probable, extracted from graph
van Lier, 2014	Netherlands	Retrospective	2006-2008	PC	General	PCI	7 y	MD/C	NP	NP	340.65	NP	NA	NA	1	1	1	1	1	1	1	1	8	Good	IPCI database, varicella confirmed + probable, extracted from graph
van Lier, 2014	Netherlands	Retrospective	2006-2008	PC	General	PCI	8 y	MD/C	NP	NP	178.98	NP	NA	NA	1	1	1	1	1	1	1	1	8	Good	IPCI database, varicella confirmed + probable, extracted from graph
van Lier, 2014	Netherlands	Retrospective	2006-2008	PC	General	PCI	9 y	MD/C	NP	NP	63.51	NP	NA	NA	1	1	1	1	1	1	1	1	8	Good	IPCI database, varicella confirmed + probable, extracted from graph
van Lier, 2014	Netherlands	Retrospective	2006-2008	PC	General	PCI	10 - 14 y	MD/C	NP	NP	51.96	NP	NA	NA	1	1	1	1	1	1	1	1	8	Good	IPCI database, varicella confirmed + probable, extracted from graph
van Lier, 2014	Netherlands	Retrospective	2006-2008	PC	General	PCI	15 - 19 y	MD/C	NP	NP	46.19	NP	NA	NA	1	1	1	1	1	1	1	1	8	Good	IPCI database, varicella confirmed + probable, extracted from graph
van Lier, 2014	Netherlands	Retrospective	2006-2008	PC	General	PCI	20 - 24 y	MD/C	NP	NP	17.32	NP	NA	NA	1	1	1	1	1	1	1	1	8	Good	IPCI database, varicella confirmed + probable, extracted from graph
van Lier, 2014	Netherlands	Retrospective	2006-2008	PC	General	PCI	25 - 29 y	MD/C	NP	NP	23.09	NP	NA	NA	1	1	1	1	1	1	1	1	8	Good	IPCI database, varicella confirmed + probable, extracted from graph
van Lier, 2014	Netherlands	Retrospective	2006-2008	PC	General	PCI	30 - 34 y	MD/C	NP	NP	34.64	NP	NA	NA	1	1	1	1	1	1	1	1	8	Good	IPCI database, varicella confirmed + probable, extracted from graph
van Lier, 2014	Netherlands	Retrospective	2006-2008	PC	General	PCI	35 - 39 y	MD/C	NP	NP	34.64	NP	NA	NA	1	1	1	1	1	1	1	1	8	Good	IPCI database, varicella confirmed + probable, extracted from graph
van Lier, 2014	Netherlands	Retrospective	2006-2008	PC	General	PCI	40 - 44 y	MD/C	NP	NP	11.55	NP	NA	NA	1	1	1	1	1	1	1	1	8	Good	IPCI database, varicella confirmed + probable, extracted from graph
van Lier, 2014	Netherlands	Retrospective	2006-2008	PC	General	PCI	45 - 49 y	MD/C	NP	NP	5.77	NP	NA	NA	1	1	1	1	1	1	1	1	8	Good	IPCI database, varicella confirmed + probable, extracted from graph
WHO-European Detailed Mortality Database	Austria	Database	2005 - 2014	C	General	M	1 - 4 y	C	319016	0.2	0.06247	NP	NA	NA	1	1	1	1	0	1	1	1	7	Good	ICD 10 code B01 or ICD9 code 052
WHO-European Detailed Mortality Database	Austria	Database	2005 - 2014	C	General	M	< 1 y	C	77657.3	0.1	0.1287	NP	NA	NA	1	1	1	1	0	1	1	1	7	Good	ICD 10 code B01 or ICD9 code 053
WHO-European Detailed Mortality Database	Austria	Database	2005 - 2014	C	General	M	10 - 14 y	C	448157	0	0	NP	NA	NA	1	1	1	1	0	1	1	1	7	Good	ICD 10 code B01 or ICD9 code 054
WHO-European Detailed Mortality Database	Austria	Database	2005 - 2014	C	General	M	15 - 19 y	C	489265	0	0	NP	NA	NA	1	1	1	1	0	1	1	1	7	Good	ICD 10 code B01 or ICD9 code 055
WHO-European Detailed Mortality Database	Austria	Database	2005 - 2014	C	General	M	20 - 24 y	C	527376	0	0	NP	NA	NA	1	1	1	1	0	1	1	1	7	Good	ICD 10 code B01 or ICD9 code 056
WHO-European Detailed Mortality Database	Austria	Database	2005 - 2014	C	General	M	25 - 29 y	C	544435	0	0	NP	NA	NA	1	1	1	1	0	1	1	1	7	Good	ICD 10 code B01 or ICD9 code 057
WHO-European Detailed Mortality Database	Austria	Database	2005 - 2014	C	General	M	30 - 34 y	C	551920	0	0	NP	NA	NA	1	1	1	1	0	1	1	1	7	Good	ICD 10 code B01 or ICD9 code 058
WHO-European Detailed Mortality Database	Austria	Database	2005 - 2014	C	General	M	35 - 39 y	C	609850	0	0	NP	NA	NA	1	1	1	1	0	1	1	1	7	Good	ICD 10 code B01 or ICD9 code 059
WHO-European Detailed Mortality Database	Austria	Database	2005 - 2014	C	General	M	40 - 44 y	C	685229	0	0	NP	NA	NA	1	1	1	1	0	1	1	1	7	Good	ICD 10 code B01 or ICD9 code 060
WHO-European Detailed Mortality Database	Austria	Database	2005 - 2014	C	General	M	45 - 49 y	C	678507	0.1	0.01542	NP	NA	NA	1	1	1	1	0	1	1	1	7	Good	ICD 10 code B01 or ICD9 code 061
WHO-European Detailed Mortality Database	Austria	Database	2005 - 2014	C	General	M	5 - 9 y	C	411095	0	0	NP	NA	NA	1	1	1	1	0	1	1	1	7	Good	ICD 10 code B01 or ICD9 code 062
WHO-European Detailed Mortality Database	Austria	Database	2005 - 2014	C	General	M	50 - 54 y	C	592153	0	0	NP	NA	NA	1	1	1	1	0	1	1	1	7	Good	ICD 10 code B01 or ICD9 code 063
WHO-European Detailed Mortality Database	Austria	Database	2005 - 2014	C	General	M	55 - 59 y	C	510852	0	0	NP	NA	NA	1	1	1	1	0	1	1	1	7	Good	ICD 10 code B01 or ICD9 code 064
WHO-European Detailed Mortality Database	Austria	Database	2005 - 2014	C	General	M	60 - 64 y	C	458258	0	0	NP	NA	NA	1	1	1	1	0	1	1	1	7	Good	ICD 10 code B01 or ICD9 code 065
WHO-European Detailed Mortality Database	Austria	Database	2005 - 2014	C	General	M	65 - 69 y	C	433596	0.1	0.02452	NP	NA	NA	1	1	1	1	0	1	1	1	7	Good	ICD 10 code B01 or ICD9 code 066
WHO-European Detailed Mortality Database	Austria	Database	2005 - 2014	C	General	M	70 - 74 y	C	359013	0	0	NP	NA	NA	1	1	1	1	0	1	1	1	7	Good	ICD 10 code B01 or ICD9 code 067
WHO-European Detailed Mortality Database	Austria	Database	2005 - 2014	C	General	M	75 - 79 y	C	272094	0	0	NP	NA	NA	1	1	1	1	0	1	1	1	7	Good	ICD 10 code B01 or ICD9 code 068
WHO-European Detailed Mortality Database	Austria	Database	2005 - 2014	C	General	M	80 - 84 y	C	218265	0	0	NP	NA	NA	1	1	1	1	0	1	1	1	7	Good	ICD 10 code B01 or ICD9 code 069
WHO-European Detailed Mortality Database	Austria	Database	2005 - 2014	C	General	M	85 + y	C	178112	0.1	0.05639	NP	NA	NA	1	1	1	1	0	1	1	1	7	Good	ICD 10 code B01 or ICD9 code 070
WHO-European Detailed Mortality Database	Belgium	Database	2003 - 2012	C	General	M	1 - 4 y	C	484119	0.7	0.14336	NP	NA	NA	1	1	1	1	0	1	1	1	7	Good	ICD 10 code B01 or ICD9 code 071
WHO-European Detailed Mortality Database	Belgium	Database	2003 - 2012	C	General	M	< 1 y	C	122099	0.1	0.0789	NP	NA	NA	1	1	1	1	0	1	1	1	7	Good	ICD 10 code B01 or ICD9 code 072
WHO-European Detailed Mortality Database	Belgium	Database	2003 - 2012	C	General	M	10 - 14 y	C	618047	0.1	0.01647	NP	NA	NA	1	1	1	1	0	1	1	1	7	Good	ICD 10 code B01 or ICD9 code 073
WHO-European Detailed Mortality Database	Belgium	Database	2003 - 2012	C	General	M	15 - 19 y	C	638351	0	0	NP	NA	NA	1	1	1	1	0	1	1	1	7	Good	ICD 10 code B01 or ICD9 code 074
WHO-European Detailed Mortality Database	Belgium	Database	2003 - 2012	C	General	M	20 - 24 y	C	654759	0	0	NP	NA	NA	1	1	1	1	0	1	1	1	7	Good	ICD 10 code B01 or ICD9 code 075
WHO-European Detailed Mortality Database	Belgium	Database	2003 - 2012	C	General	M	25 - 29 y	C	680027	0	0	NP	NA	NA	1	1	1	1	0	1	1	1	7	Good	ICD 10 code B01 or ICD9 code 076
WHO-European Detailed Mortality Database	Belgium	Database	2003 - 2012	C	General	M	30 - 34 y	C	709714	0.1	0.01434	NP	NA	NA	1	1	1	1	0	1	1	1	7	Good	ICD 10 code B01 or ICD9 code 077
WHO-European Detailed Mortality Database	Belgium	Database	2003 - 2012	C	General	M	35 - 39 y	C	760637	0	0	NP	NA	NA	1	1	1	1	0	1	1	1	7	Good	ICD 10 code B01 or ICD9 code 078
WHO-European Detailed Mortality Database	Belgium	Database	2003 - 2012	C	General	M	40 - 44 y	C	803548	0	0	NP	NA	NA	1	1	1	1	0	1	1	1	7	Good	ICD 10 code B01 or ICD9 code 079
WHO-European Detailed Mortality Database	Belgium	Database	2003 - 2012	C	General	M	45 - 49 y	C	797938	0.1	0.01286	NP	NA	NA	1	1	1	1	0	1	1	1	7	Good	ICD 10 code B01 or ICD9 code 080
WHO-European Detailed Mortality Database	Belgium	Database	2003 - 2012	C	General	M	5 - 9 y	C	596175	0.1	0.01684	NP	NA	NA	1	1	1	1	0	1	1	1	7	Good	ICD 10 code B01 or ICD9 code 081
WHO-European Detailed Mortality Database	Belgium	Database	2003 - 2012	C	General	M	50 - 54 y	C	740426	0	0	NP	NA	NA	1	1	1	1	0	1	1	1	7	Good	ICD 10 code B01 or ICD9 code 082
WHO-European Detailed Mortality Database	Belgium	Database	2003 - 2012	C	General	M	55 - 59 y	C	675927	0.1	0.01424	NP	NA	NA	1	1	1	1	0	1	1	1	7	Good	ICD 10 code B01 or ICD9 code 083
WHO-European Detailed Mortality Database	Belgium	Database	2003 - 2012	C	General	M	60 - 64 y	C	573900	0.1	0.01995	NP	NA	NA	1	1	1	1	0	1	1	1	7	Good	ICD 10 code B01 or ICD9 code 084
WHO-European Detailed Mortality Database	Belgium	Database	2003 - 2012	C	General	M	65 - 69 y	C	481750	0.2	0.0406	NP	NA	NA	1	1	1	1	0	1	1	1	7	Good	ICD 10 code B01 or ICD9 code 085
WHO-European Detailed Mortality Database	Belgium	Database	2003 - 2012	C	General	M	70 - 74 y	C	456436	0	0	NP	NA	NA	1	1	1	1	0	1	1	1	7	Good	ICD 10 code B01 or ICD9 code 086
WHO-European Detailed Mortality Database	Belgium	Database	2003 - 2012	C	General	M	75 - 79 y	C	397786	0.2	0.05128	NP	NA	NA	1	1	1	1	0	1	1	1	7	Good	ICD 10 code B01 or ICD9 code 087
WHO-European Detailed Mortality Database	Belgium	Database	2003 - 2012	C	General	M	80 - 84 y	C	289563	0.2	0.07404	NP	NA	NA	1	1	1	1	0	1	1	1	7	Good	ICD 10 code B01 or ICD9 code 088
WHO-European Detailed Mortality Database	Belgium	Database	2003 - 2012	C	General	M	85 + y	C	207941	0.3	0.1425	NP	NA	NA	1	1	1	1	0	1	1	1	7	Good	ICD 10 code B01 or ICD9 code 089
WHO-European Detailed Mortality Database	Bulgaria	Database	2003 - 2012	C	General	M	1 - 4 y	C	278983	0.1	0.03447	NP	NA	NA	1	1	1	1	0	1	1	1	7	Good	ICD 10 code B01 or ICD9 code 090
WHO-European Detailed Mortality Database	Bulgaria	Database	2003 - 2012	C	General	M	< 1 y	C	69631.4	0	0	NP	NA	NA	1	1	1	1	0	1	1	1	7	Good	ICD 10 code B01 or ICD9 code 091
WHO-European Detailed Mortality Database	Bulgaria	Database	2003 - 2012	C	General	M	10 - 14 y	C	363359	0	0	NP	NA	NA	1	1	1	1	0	1	1	1	7	Good	ICD 10 code B01 or ICD9 code 092
WHO-European Detailed Mortality Database	Bulgaria	Database	2003 - 2012	C	General	M	15 - 19 y	C	455712	0	0	NP	NA	NA	1	1	1	1	0	1	1	1	7	Good	ICD 10 code B01 or ICD9 code 093
WHO-European Detailed Mortality Database	Bulgaria	Database	2003 - 2012	C	General	M	20 - 24 y	C	522174	0	0	NP	NA	NA	1	1	1	1	0	1	1	1	7	Good	ICD 10 code B01 or ICD9 code 094
WHO-European Detailed Mortality Database	Bulgaria	Database	2003 - 2012	C	General	M	25 - 29 y	C	551333	0	0	NP	NA	NA	1	1	1	1	0	1	1	1	7	Good	ICD 10 code B01 or ICD9 code 095
WHO-European Detailed Mortality Database	Bulgaria	Database	2003 - 2012	C	General	M	30 - 34 y	C	562499	0	0	NP	NA	NA	1	1	1	1	0	1	1	1	7	Good	ICD 10 code B01 or ICD9 code 096
WHO-European Detailed Mortality Database	Bulgaria	Database	2003 - 2012	C	General	M	35 - 39 y	C	542518	0.1	0.01809	NP	NA	NA	1	1	1	1	0	1	1	1	7	Good	ICD 10 code B01 or ICD9 code 097
WHO-European Detailed Mortality Database	Bulgaria	Database	2003 - 2012	C	General	M	40 - 44 y	C	521478	0	0	NP	NA	NA	1	1	1	1	0	1	1	1	7	Good	ICD 10 code B01 or ICD9 code 098
WHO-European Detailed Mortality Database	Bulgaria	Database	2003 - 2012	C	General	M	45 - 49 y	C	526478	0	0	NP	NA	NA	1	1	1	1	0	1	1	1	7	Good	ICD 10 code B01 or ICD9 code 099
WHO-European Detailed Mortality Database	Bulgaria	Database	2003 - 2012	C	General	M	5 - 9 y	C	328852	0	0	NP	NA	NA	1	1	1	1	0	1	1	1	7	Good	ICD 10 code B01 or ICD9 code 100
WHO-European Detailed Mortality Database	Bulgaria	Database	2003 - 2012	C	General	M	50 - 54 y	C	540114	0	0	NP	NA	NA	1	1	1	1	0	1	1	1	7	Good	ICD 10 code B01 or ICD9 code 101
WHO-European Detailed Mortality Database	Bulgaria	Database	2003 - 2012	C	General	M	55 - 59 y	C	537643	0	0	NP	NA	NA	1	1	1	1	0	1	1	1	7	Good	ICD 10 code B01 or ICD9 code 102
WHO-European Detailed Mortality Database	Bulgaria	Database	2003 - 2012	C	General	M	60 - 64 y	C	479136	0	0	NP	NA	NA	1	1	1	1	0	1	1	1	7	Good	ICD 10 code B01 or ICD9 code 103
WHO-European Detailed Mortality Database	Bulgaria	Database	2003 - 2012	C	General	M	65 - 69 y	C	405547	0	0	NP	NA	NA	1	1	1	1	0	1	1	1	7	Good	ICD 10 code B01 or ICD9 code 104
WHO-European Detailed Mortality Database	Bulgaria	Database	2003 - 2012	C	General	M	70 - 74 y	C	366044	0	0	NP	NA	NA	1	1	1	1	0	1	1	1	7	Good	ICD 10 code B01 or ICD9 code 105
WHO-European Detailed Mortality Database	Bulgaria	Database	2003 - 2012	C	General	M	75 - 79 y	C	295808	0	0	NP	NA	NA	1	1	1	1	0	1	1	1	7	Good	ICD 10 code B01 or ICD9 code 106
WHO-European Detailed Mortality Database	Bulgaria	Database	2003 - 2012	C	General	M	80 - 84 y	C	182016	0	0	NP	NA	NA	1	1	1	1	0	1	1	1	7	Good	ICD 10 code B01 or ICD9 code 107
WHO-European Detailed Mortality Database	Bulgaria	Database	2003 - 2012	C	General	M	85 + y	C	87486.1	0	0	NP	NA	NA	1	1	1	1	0	1	1	1	7	Good	ICD 10 code B01 or ICD9 code 108
WHO-European Detailed Mortality Database	Croatia	Database	2004 - 2013	C	General	M	1 - 4 y	C	168037	0.2	0.11855	NP	NA	NA	1	1	1	1	0	1	1	1	7	Good	ICD 10 code B01 or ICD9 code 109
WHO-European Detailed Mortality Database	Croatia	Database	2004 - 2013	C	General	M	< 1 y	C	41973	0	0	NP	NA	NA	1	1	1	1	0	1	1	1	7	Good	ICD 10 code B01 or ICD9 code 110
WHO-European Detailed Mortality Database	Croatia	Database	2004 - 2013	C	General	M	10 - 14 y	C	245579	0	0	NP	NA	NA	1	1	1	1	0	1	1	1	7	Good	ICD 10 code B01 or ICD9 code 111
WHO-European Detailed Mortality Database	Croatia	Database	2004 - 2013	C	General	M	15 - 19 y	C	262212	0	0	NP	NA	NA	1	1	1	1	0	1	1	1	7	Good	ICD 10 code B01 or ICD9 code 112
WHO-European Detailed Mortality Database	Croatia	Database	2004 - 2013	C	General	M	20 - 24 y	C	286322	0	0	NP	NA	NA	1	1	1	1	0	1	1	1	7	Good	ICD 10 code B01 or ICD9 code 113
WHO-European Detailed Mortality Database	Croatia	Database	2004 - 2013	C	General	M	25 - 29 y	C	305116	0	0	NP	NA	NA	1	1	1	1	0	1	1	1	7	Good	ICD 10 code B01 or ICD9 code 114
WHO-European Detailed Mortality Database	Croatia	Database	2004 - 2013	C	General	M	30 - 34 y	C	301617	0	0	NP	NA	NA	1	1	1	1	0	1	1	1	7	Good	ICD 10 code B01 or ICD9 code 115
WHO-European Detailed Mortality Database	Croatia	Database	2004 - 2013	C	General	M	35 - 39 y	C	296387	0.1	0.0327	NP	NA	NA	1	1	1	1	0	1	1	1	7	Good	ICD 10 code B01 or ICD9 code 116
WHO-European Detailed Mortality Database	Croatia	Database	2004 - 2013	C	General	M	40 - 44 y	C	306910	0	0	NP	NA	NA	1	1	1	1	0	1	1	1	7	Good	ICD 10 code B01 or ICD9 code 117
WHO-European Detailed Mortality Database	Croatia	Database	2004 - 2013	C	General	M	45 - 49 y	C	322625	0	0	NP	NA	NA	1	1	1	1	0	1	1	1	7	Good	ICD 10 code B01 or ICD9 code 118
WHO-European Detailed Mortality Database	Croatia	Database	2004 - 2013	C	General	M	5 - 9 y	C	222102	0.1	0.04367	NP	NA	NA	1	1	1	1	0	1	1	1	7	Good	ICD 10 code B01 or ICD9 code 119
WHO-European Detailed Mortality Database	Croatia	Database	2004 - 2013	C	General	M	50 - 54 y	C	327265	0	0	NP	NA	NA	1	1	1	1	0	1	1	1	7	Good	ICD 10 code B01 or ICD9 code 120
WHO-European Detailed Mortality Database	Croatia	Database	2004 - 2013	C	General	M	55 - 59 y	C	301680	0	0	NP	NA	NA	1	1	1	1	0	1	1	1	7	Good	ICD 10 code B01 or ICD9 code 121
WHO-European Detailed Mortality Database	Croatia	Database	2004 - 2013	C	General	M	60 - 64 y	C	248297	0	0	NP	NA	NA	1	1	1	1	0	1	1	1	7	Good	ICD 10 code B01 or ICD9 code 122
WHO-European Detailed Mortality Database	Croatia	Database	2004 - 2013	C	General	M	65 - 69 y	C	225587	0	0	NP	NA	NA	1	1	1	1	0	1	1	1	7	Good	ICD 10 code B01 or ICD9 code 123
WHO-European Detailed Mortality Database	Croatia	Database	2004 - 2013	C	General	M	70 - 74 y	C	214935	0	0	NP	NA	NA	1	1	1	1	0	1	1	1	7	Good	ICD 10 code B01 or ICD9 code 124
WHO-European Detailed Mortality Database	Croatia	Database	2004 - 2013	C	General	M	75 - 79 y	C	167869	0	0	NP	NA	NA	1	1	1	1	0	1	1	1	7	Good	ICD 10 code B01 or ICD9 code 125
WHO-European Detailed Mortality Database	Croatia	Database	2004 - 2013	C	General	M	80 - 84 y	C	100082	0	0	NP	NA	NA	1	1	1	1	0	1	1	1	7	Good	ICD 10 code B01 or ICD9 code 126
WHO-European Detailed Mortality Database	Croatia	Database	2004 - 2013	C	General	M	85 + y	C	51880.1	0	0	NP	NA	NA	1	1	1	1	0	1	1	1	7	Good	ICD 10 code B01 or ICD9 code 127
WHO-European Detailed Mortality Database	Cyprus	Database	2004 - 2010	C	General	M	1 - 4 y	C	35617	0	0	NP	NA	NA	1	1	1	1	0	1	1	1	7	Good	ICD 10 code B01 or ICD9 code 128
WHO-European Detailed Mortality Database	Cyprus	Database	2004 - 2010	C	General	M	< 1 y	C	9162	0	0	NP	NA	NA	1	1	1	1	0	1	1	1	7	Good	ICD 10 code B01 or ICD9 code 129
WHO-European Detailed Mortality Database	Cyprus	Database	2004 - 2010	C	General	M	10 - 14 y	C	51760	0	0	NP	NA	NA	1	1	1	1	0	1	1	1	7	Good	ICD 10 code B01 or ICD9 code 130
WHO-European Detailed Mortality Database	Cyprus	Database	2004 - 2010	C	General	M	15 - 19 y	C	60027.7	0	0	NP	NA	NA	1	1	1	1	0	1	1	1	7	Good	ICD 10 code B01 or ICD9 code 131
WHO-European Detailed Mortality Database	Cyprus	Database	2004 - 2010	C	General	M	20 - 24 y	C	65019.1	0	0	NP	NA	NA	1	1	1	1	0	1	1	1	7	Good	ICD 10 code B01 or ICD9 code 132
WHO-European Detailed Mortality Database	Cyprus	Database	2004 - 2010	C	General	M	25 - 29 y	C	64318.3	0	0	NP	NA	NA	1	1	1	1	0	1	1	1	7	Good	ICD 10 code B01 or ICD9 code 133
WHO-European Detailed Mortality Database	Cyprus	Database	2004 - 2010	C	General	M	30 - 34 y	C	59043.8	0	0	NP	NA	NA	1	1	1	1	0	1	1	1	7	Good	ICD 10 code B01 or ICD9 code 134
WHO-European Detailed Mortality Database	Cyprus	Database	2004 - 2010	C	General	M	35 - 39 y	C	56001.7	0	0	NP	NA	NA	1	1	1	1	0	1	1	1	7	Good	ICD 10 code B01 or ICD9 code 135
WHO-European Detailed Mortality Database	Cyprus	Database	2004 - 2010	C	General	M	40 - 44 y	C	55406.2	0	0	NP	NA	NA	1	1	1	1	0	1	1	1	7	Good	ICD 10 code B01 or ICD9 code 136
WHO-European Detailed Mortality Database	Cyprus	Database	2004 - 2010	C	General	M	45 - 49 y	C	55408.3	0	0	NP	NA	NA	1	1	1	1	0	1	1	1	7	Good	ICD 10 code B01 or ICD9 code 137
WHO-European Detailed Mortality Database	Cyprus	Database	2004 - 2010	C	General	M	5 - 9 y	C	44878.6	0	0	NP	NA	NA	1	1	1	1	0	1	1	1	7	Good	ICD 10 code B01 or ICD9 code 138
WHO-European Detailed Mortality Database	Cyprus	Database	2004 - 2010	C	General	M	50 - 54 y	C	50815.8	0	0	NP	NA	NA	1	1	1	1	0	1	1	1	7	Good	ICD 10 code B01 or ICD9 code 139
WHO-European Detailed Mortality Database	Cyprus	Database	2004 - 2010	C	General	M	55 - 59 y	C	45853.6	0	0	NP	NA	NA	1	1	1	1	0	1	1	1	7	Good	ICD 10 code B01 or ICD9 code 140
WHO-European Detailed Mortality Database	Cyprus	Database	2004 - 2010	C	General	M	60 - 64 y	C	39933.4	0	0	NP	NA	NA	1	1	1	1	0	1	1	1	7	Good	ICD 10 code B01 or ICD9 code 141
WHO-European Detailed Mortality Database	Cyprus	Database	2004 - 2010	C	General	M	65 - 69 y	C	32245.4	0	0	NP	NA	NA	1	1	1	1	0	1	1	1	7	Good	ICD 10 code B01 or ICD9 code 142
WHO-European Detailed Mortality Database	Cyprus	Database	2004 - 2010	C	General	M	70 - 74 y	C	26178	0	0	NP	NA	NA	1	1	1	1	0	1	1	1	7	Good	ICD 10 code B01 or ICD9 code 143
WHO-European Detailed Mortality Database	Cyprus	Database	2004 - 2010	C	General	M	75 - 79 y	C	19656.9	0	0	NP	NA	NA	1	1	1	1	0	1	1	1	7	Good	ICD 10 code B01 or ICD9 code 144
WHO-European Detailed Mortality Database	Cyprus	Database	2004 - 2010	C	General	M	80 - 84 y	C	13210.2	0	0	NP	NA	NA	1	1	1	1	0	1	1	1	7	Good	ICD 10 code B01 or ICD9 code 145
WHO-European Detailed Mortality Database	Cyprus	Database	2004 - 2010	C	General	M	85 + y	C	10274.7	0	0	NP	NA	NA	1	1	1	1	0	1	1	1	7	Good	ICD 10 code B01 or ICD9 code 146
WHO-European Detailed Mortality Database	Czech Republic	Database	2004 - 2013	C	General	M	1 - 4 y	C	417721	0	0	NP	NA	NA	1	1	1	1	0	1	1	1	7	Good	ICD 10 code B01 or ICD9 code 147
WHO-European Detailed Mortality Database	Czech Republic	Database	2004 - 2013	C	General	M	< 1 y	C	108012	0	0	NP	NA	NA	1	1	1	1	0	1	1	1	7	Good	ICD 10 code B01 or ICD9 code 148
WHO-European Detailed Mortality Database	Czech Republic	Database	2004 - 2013	C	General	M	10 - 14 y	C	517734	0	0	NP	NA	NA	1	1	1	1	0	1	1	1	7	Good	ICD 10 code B01 or ICD9 code 149
WHO-European Detailed Mortality Database	Czech Republic	Database	2004 - 2013	C	General	M	15 - 19 y	C	611685	0	0	NP	NA	NA	1	1	1	1	0	1	1	1	7	Good	ICD 10 code B01 or ICD9 code 150
WHO-European Detailed Mortality Database	Czech Republic	Database	2004 - 2013	C	General	M	20 - 24 y	C	697637	0	0	NP	NA	NA	1	1	1	1	0	1	1	1	7	Good	ICD 10 code B01 or ICD9 code 151
WHO-European Detailed Mortality Database	Czech Republic	Database	2004 - 2013	C	General	M	25 - 29 y	C	801549	0	0	NP	NA	NA	1	1	1	1	0	1	1	1	7	Good	ICD 10 code B01 or ICD9 code 152
WHO-European Detailed Mortality Database	Czech Republic	Database	2004 - 2013	C	General	M	30 - 34 y	C	859884	0	0	NP	NA	NA	1	1	1	1	0	1	1	1	7	Good	ICD 10 code B01 or ICD9 code 153
WHO-European Detailed Mortality Database	Czech Republic	Database	2004 - 2013	C	General	M	35 - 39 y	C	792128	0	0	NP	NA	NA	1	1	1	1	0	1	1	1	7	Good	ICD 10 code B01 or ICD9 code 154
WHO-European Detailed Mortality Database	Czech Republic	Database	2004 - 2013	C	General	M	40 - 44 y	C	700505	0	0	NP	NA	NA	1	1	1	1	0	1	1	1	7	Good	ICD 10 code B01 or ICD9 code 155
WHO-European Detailed Mortality Database	Czech Republic	Database	2004 - 2013	C	General	M	45 - 49 y	C	689567	0	0	NP	NA	NA	1	1	1	1	0	1	1	1	7	Good	ICD 10 code B01 or ICD9 code 156
WHO-European Detailed Mortality Database	Czech Republic	Database	2004 - 2013	C	General	M	5 - 9 y	C	476191	0.0909091	0.0196727	NP	NA	NA	1	1	1	1	0	1	1	1	7	Good	ICD 10 code B01 or ICD9 code 157
WHO-European Detailed Mortality Database	Czech Republic	Database	2004 - 2013	C	General	M	50 - 54 y	C	724185	0	0	NP	NA	NA	1	1	1	1	0	1	1	1	7	Good	ICD 10 code B01 or ICD9 code 158
WHO-European Detailed Mortality Database	Czech Republic	Database	2004 - 2013	C	General	M	55 - 59 y	C	755286	0	0	NP	NA	NA	1	1	1	1	0	1	1	1	7	Good	ICD 10 code B01 or ICD9 code 159
WHO-European Detailed Mortality Database	Czech Republic	Database	2004 - 2013	C	General	M	60 - 64 y	C	666017	0	0	NP	NA	NA	1	1	1	1	0	1	1	1	7	Good	ICD 10 code B01 or ICD9 code 160
WHO-European Detailed Mortality Database	Czech Republic	Database	2004 - 2013	C	General	M	65 - 69 y	C	503931	0	0	NP	NA	NA	1	1	1	1	0	1	1	1	7	Good	ICD 10 code B01 or ICD9 code 161
WHO-European Detailed Mortality Database	Czech Republic	Database	2004 - 2013	C	General	M	70 - 74 y	C	388577	0	0	NP	NA	NA	1	1	1	1	0	1	1	1	7	Good	ICD 10 code B01 or ICD9 code 162
WHO-European Detailed Mortality Database	Czech Republic	Database	2004 - 2013	C	General	M	75 - 79 y	C	317793	0	0	NP	NA	NA	1	1	1	1	0	1	1	1	7	Good	ICD 10 code B01 or ICD9 code 163
WHO-European Detailed Mortality Database	Czech Republic	Database	2004 - 2013	C	General	M	80 - 84 y	C	222581	0	0	NP	NA	NA	1	1	1	1	0	1	1	1	7	Good	ICD 10 code B01 or ICD9 code 164
WHO-European Detailed Mortality Database	Czech Republic	Database	2004 - 2013	C	General	M	85 + y	C	129665	0	0	NP	NA	NA	1	1	1	1	0	1	1	1	7	Good	ICD 10 code B01 or ICD9 code 165
WHO-European Detailed Mortality Database	Denmark	Database	2003 - 2012	C	General	M	1 - 4 y	C	261676	0.1	0.03826	NP	NA	NA	1	1	1	1	0	1	1	1	7	Good	ICD 10 code B01 or ICD9 code 166
WHO-European Detailed Mortality Database	Denmark	Database	2003 - 2012	C	General	M	< 1 y	C	63496.2	0.1	0.15731	NP	NA	NA	1	1	1	1	0	1	1	1	7	Good	ICD 10 code B01 or ICD9 code 167
WHO-European Detailed Mortality Database	Denmark	Database	2003 - 2012	C	General	M	10 - 14 y	C	344782	0	0	NP	NA	NA	1	1	1	1	0	1	1	1	7	Good	ICD 10 code B01 or ICD9 code 168
WHO-European Detailed Mortality Database	Denmark	Database	2003 - 2012	C	General	M	15 - 19 y	C	329656	0	0	NP	NA	NA	1	1	1	1	0	1	1	1	7	Good	ICD 10 code B01 or ICD9 code 169
WHO-European Detailed Mortality Database	Denmark	Database	2003 - 2012	C	General	M	20 - 24 y	C	312071	0	0	NP	NA	NA	1	1	1	1	0	1	1	1	7	Good	ICD 10 code B01 or ICD9 code 170
WHO-European Detailed Mortality Database	Denmark	Database	2003 - 2012	C	General	M	25 - 29 y	C	326858	0	0	NP	NA	NA	1	1	1	1	0	1	1	1	7	Good	ICD 10 code B01 or ICD9 code 171
WHO-European Detailed Mortality Database	Denmark	Database	2003 - 2012	C	General	M	30 - 34 y	C	364512	0	0	NP	NA	NA	1	1	1	1	0	1	1	1	7	Good	ICD 10 code B01 or ICD9 code 172
WHO-European Detailed Mortality Database	Denmark	Database	2003 - 2012	C	General	M	35 - 39 y	C	396556	0	0	NP	NA	NA	1	1	1	1	0	1	1	1	7	Good	ICD 10 code B01 or ICD9 code 173
WHO-European Detailed Mortality Database	Denmark	Database	2003 - 2012	C	General	M	40 - 44 y	C	407833	0	0	NP	NA	NA	1	1	1	1	0	1	1	1	7	Good	ICD 10 code B01 or ICD9 code 174
WHO-European Detailed Mortality Database	Denmark	Database	2003 - 2012	C	General	M	45 - 49 y	C	388290	0	0	NP	NA	NA	1	1	1	1	0	1	1	1	7	Good	ICD 10 code B01 or ICD9 code 175
WHO-European Detailed Mortality Database	Denmark	Database	2003 - 2012	C	General	M	5 - 9 y	C	335574	0	0	NP	NA	NA	1	1	1	1	0	1	1	1	7	Good	ICD 10 code B01 or ICD9 code 176
WHO-European Detailed Mortality Database	Denmark	Database	2003 - 2012	C	General	M	50 - 54 y	C	363616	0	0	NP	NA	NA	1	1	1	1	0	1	1	1	7	Good	ICD 10 code B01 or ICD9 code 177
WHO-European Detailed Mortality Database	Denmark	Database	2003 - 2012	C	General	M	55 - 59 y	C	365935	0	0	NP	NA	NA	1	1	1	1	0	1	1	1	7	Good	ICD 10 code B01 or ICD9 code 178
WHO-European Detailed Mortality Database	Denmark	Database	2003 - 2012	C	General	M	60 - 64 y	C	348049	0	0	NP	NA	NA	1	1	1	1	0	1	1	1	7	Good	ICD 10 code B01 or ICD9 code 179
WHO-European Detailed Mortality Database	Denmark	Database	2003 - 2012	C	General	M	65 - 69 y	C	277882	0.1	0.03018	NP	NA	NA	1	1	1	1	0	1	1	1	7	Good	ICD 10 code B01 or ICD9 code 180
WHO-European Detailed Mortality Database	Denmark	Database	2003 - 2012	C	General	M	70 - 74 y	C	207758	0	0	NP	NA	NA	1	1	1	1	0	1	1	1	7	Good	ICD 10 code B01 or ICD9 code 181
WHO-European Detailed Mortality Database	Denmark	Database	2003 - 2012	C	General	M	75 - 79 y	C	160627	0	0	NP	NA	NA	1	1	1	1	0	1	1	1	7	Good	ICD 10 code B01 or ICD9 code 182
WHO-European Detailed Mortality Database	Denmark	Database	2003 - 2012	C	General	M	80 - 84 y	C	118544	0	0	NP	NA	NA	1	1	1	1	0	1	1	1	7	Good	ICD 10 code B01 or ICD9 code 183
WHO-European Detailed Mortality Database	Denmark	Database	2003 - 2012	C	General	M	85 + y	C	106537	0.4	0.36338	NP	NA	NA	1	1	1	1	0	1	1	1	7	Good	ICD 10 code B01 or ICD9 code 184
WHO-European Detailed Mortality Database	Estonia	Database	2003 - 2012	C	General	M	1 - 4 y	C	57077.3	0	0	NP	NA	NA	1	1	1	1	0	1	1	1	7	Good	ICD 10 code B01 or ICD9 code 185
WHO-European Detailed Mortality Database	Estonia	Database	2003 - 2012	C	General	M	< 1 y	C	14714.2	0	0	NP	NA	NA	1	1	1	1	0	1	1	1	7	Good	ICD 10 code B01 or ICD9 code 186
WHO-European Detailed Mortality Database	Estonia	Database	2003 - 2012	C	General	M	10 - 14 y	C	69674.5	0	0	NP	NA	NA	1	1	1	1	0	1	1	1	7	Good	ICD 10 code B01 or ICD9 code 187
WHO-European Detailed Mortality Database	Estonia	Database	2003 - 2012	C	General	M	15 - 19 y	C	89704.1	0	0	NP	NA	NA	1	1	1	1	0	1	1	1	7	Good	ICD 10 code B01 or ICD9 code 188
WHO-European Detailed Mortality Database	Estonia	Database	2003 - 2012	C	General	M	20 - 24 y	C	102523	0	0	NP	NA	NA	1	1	1	1	0	1	1	1	7	Good	ICD 10 code B01 or ICD9 code 189
WHO-European Detailed Mortality Database	Estonia	Database	2003 - 2012	C	General	M	25 - 29 y	C	97580.6	0	0	NP	NA	NA	1	1	1	1	0	1	1	1	7	Good	ICD 10 code B01 or ICD9 code 190
WHO-European Detailed Mortality Database	Estonia	Database	2003 - 2012	C	General	M	30 - 34 y	C	93016.5	0	0	NP	NA	NA	1	1	1	1	0	1	1	1	7	Good	ICD 10 code B01 or ICD9 code 191
WHO-European Detailed Mortality Database	Estonia	Database	2003 - 2012	C	General	M	35 - 39 y	C	91040.7	0	0	NP	NA	NA	1	1	1	1	0	1	1	1	7	Good	ICD 10 code B01 or ICD9 code 192
WHO-European Detailed Mortality Database	Estonia	Database	2003 - 2012	C	General	M	40 - 44 y	C	91080.1	0	0	NP	NA	NA	1	1	1	1	0	1	1	1	7	Good	ICD 10 code B01 or ICD9 code 193
WHO-European Detailed Mortality Database	Estonia	Database	2003 - 2012	C	General	M	45 - 49 y	C	93355.3	0	0	NP	NA	NA	1	1	1	1	0	1	1	1	7	Good	ICD 10 code B01 or ICD9 code 194
WHO-European Detailed Mortality Database	Estonia	Database	2003 - 2012	C	General	M	5 - 9 y	C	64573.1	0	0	NP	NA	NA	1	1	1	1	0	1	1	1	7	Good	ICD 10 code B01 or ICD9 code 195
WHO-European Detailed Mortality Database	Estonia	Database	2003 - 2012	C	General	M	50 - 54 y	C	92254.7	0	0	NP	NA	NA	1	1	1	1	0	1	1	1	7	Good	ICD 10 code B01 or ICD9 code 196
WHO-European Detailed Mortality Database	Estonia	Database	2003 - 2012	C	General	M	55 - 59 y	C	83795.5	0	0	NP	NA	NA	1	1	1	1	0	1	1	1	7	Good	ICD 10 code B01 or ICD9 code 197
WHO-European Detailed Mortality Database	Estonia	Database	2003 - 2012	C	General	M	60 - 64 y	C	72717.1	0	0	NP	NA	NA	1	1	1	1	0	1	1	1	7	Good	ICD 10 code B01 or ICD9 code 198
WHO-European Detailed Mortality Database	Estonia	Database	2003 - 2012	C	General	M	65 - 69 y	C	66891.4	0	0	NP	NA	NA	1	1	1	1	0	1	1	1	7	Good	ICD 10 code B01 or ICD9 code 199
WHO-European Detailed Mortality Database	Estonia	Database	2003 - 2012	C	General	M	70 - 74 y	C	62010	0	0	NP	NA	NA	1	1	1	1	0	1	1	1	7	Good	ICD 10 code B01 or ICD9 code 200
WHO-European Detailed Mortality Database	Estonia	Database	2003 - 2012	C	General	M	75 - 79 y	C	48315.9	0	0	NP	NA	NA	1	1	1	1	0	1	1	1	7	Good	ICD 10 code B01 or ICD9 code 201
WHO-European Detailed Mortality Database	Estonia	Database	2003 - 2012	C	General	M	80 - 84 y	C	31391.8	0	0	NP	NA	NA	1	1	1	1	0	1	1	1	7	Good	ICD 10 code B01 or ICD9 code 202
WHO-European Detailed Mortality Database	Estonia	Database	2003 - 2012	C	General	M	85 + y	C	19362.1	0	0	NP	NA	NA	1	1	1	1	0	1	1	1	7	Good	ICD 10 code B01 or ICD9 code 203
WHO-European Detailed Mortality Database	Finland	Database	2004 - 2013	C	General	M	1 - 4 y	C	235199	0	0	NP	NA	NA	1	1	1	1	0	1	1	1	7	Good	ICD 10 code B01 or ICD9 code 204
WHO-European Detailed Mortality Database	Finland	Database	2004 - 2013	C	General	M	< 1 y	C	59129	0	0	NP	NA	NA	1	1	1	1	0	1	1	1	7	Good	ICD 10 code B01 or ICD9 code 205
WHO-European Detailed Mortality Database	Finland	Database	2004 - 2013	C	General	M	10 - 14 y	C	310291	0	0	NP	NA	NA	1	1	1	1	0	1	1	1	7	Good	ICD 10 code B01 or ICD9 code 206
WHO-European Detailed Mortality Database	Finland	Database	2004 - 2013	C	General	M	15 - 19 y	C	326134	0	0	NP	NA	NA	1	1	1	1	0	1	1	1	7	Good	ICD 10 code B01 or ICD9 code 207
WHO-European Detailed Mortality Database	Finland	Database	2004 - 2013	C	General	M	20 - 24 y	C	331277	0	0	NP	NA	NA	1	1	1	1	0	1	1	1	7	Good	ICD 10 code B01 or ICD9 code 208
WHO-European Detailed Mortality Database	Finland	Database	2004 - 2013	C	General	M	25 - 29 y	C	337948	0	0	NP	NA	NA	1	1	1	1	0	1	1	1	7	Good	ICD 10 code B01 or ICD9 code 209
WHO-European Detailed Mortality Database	Finland	Database	2004 - 2013	C	General	M	30 - 34 y	C	328091	0	0	NP	NA	NA	1	1	1	1	0	1	1	1	7	Good	ICD 10 code B01 or ICD9 code 210
WHO-European Detailed Mortality Database	Finland	Database	2004 - 2013	C	General	M	35 - 39 y	C	330674	0	0	NP	NA	NA	1	1	1	1	0	1	1	1	7	Good	ICD 10 code B01 or ICD9 code 211
WHO-European Detailed Mortality Database	Finland	Database	2004 - 2013	C	General	M	40 - 44 y	C	359782	0	0	NP	NA	NA	1	1	1	1	0	1	1	1	7	Good	ICD 10 code B01 or ICD9 code 212
WHO-European Detailed Mortality Database	Finland	Database	2004 - 2013	C	General	M	45 - 49 y	C	377145	0	0	NP	NA	NA	1	1	1	1	0	1	1	1	7	Good	ICD 10 code B01 or ICD9 code 213
WHO-European Detailed Mortality Database	Finland	Database	2004 - 2013	C	General	M	5 - 9 y	C	292616	0	0	NP	NA	NA	1	1	1	1	0	1	1	1	7	Good	ICD 10 code B01 or ICD9 code 214
WHO-European Detailed Mortality Database	Finland	Database	2004 - 2013	C	General	M	50 - 54 y	C	383702	0	0	NP	NA	NA	1	1	1	1	0	1	1	1	7	Good	ICD 10 code B01 or ICD9 code 215
WHO-European Detailed Mortality Database	Finland	Database	2004 - 2013	C	General	M	55 - 59 y	C	395526	0.2	0.04967	NP	NA	NA	1	1	1	1	0	1	1	1	7	Good	ICD 10 code B01 or ICD9 code 216
WHO-European Detailed Mortality Database	Finland	Database	2004 - 2013	C	General	M	60 - 64 y	C	351869	0	0	NP	NA	NA	1	1	1	1	0	1	1	1	7	Good	ICD 10 code B01 or ICD9 code 217
WHO-European Detailed Mortality Database	Finland	Database	2004 - 2013	C	General	M	65 - 69 y	C	271913	0	0	NP	NA	NA	1	1	1	1	0	1	1	1	7	Good	ICD 10 code B01 or ICD9 code 218
WHO-European Detailed Mortality Database	Finland	Database	2004 - 2013	C	General	M	70 - 74 y	C	218877	0.1	0.04822	NP	NA	NA	1	1	1	1	0	1	1	1	7	Good	ICD 10 code B01 or ICD9 code 219
WHO-European Detailed Mortality Database	Finland	Database	2004 - 2013	C	General	M	75 - 79 y	C	181084	0.1	0.05593	NP	NA	NA	1	1	1	1	0	1	1	1	7	Good	ICD 10 code B01 or ICD9 code 220
WHO-European Detailed Mortality Database	Finland	Database	2004 - 2013	C	General	M	80 - 84 y	C	133468	0.2	0.14461	NP	NA	NA	1	1	1	1	0	1	1	1	7	Good	ICD 10 code B01 or ICD9 code 221
WHO-European Detailed Mortality Database	Finland	Database	2004 - 2013	C	General	M	85 + y	C	103891	0.2	0.18871	NP	NA	NA	1	1	1	1	0	1	1	1	7	Good	ICD 10 code B01 or ICD9 code 222
WHO-European Detailed Mortality Database	France	Database	2002 - 2011	C	General	M	1 - 4 y	C	3.0511e+06	1.8	0.05902	NP	NA	NA	1	1	1	1	0	1	1	1	7	Good	ICD 10 code B01 or ICD9 code 223
WHO-European Detailed Mortality Database	France	Database	2002 - 2011	C	General	M	< 1 y	C	768323	1	0.1306	NP	NA	NA	1	1	1	1	0	1	1	1	7	Good	ICD 10 code B01 or ICD9 code 224
WHO-European Detailed Mortality Database	France	Database	2002 - 2011	C	General	M	10 - 14 y	C	3.76948e+06	0.3	0.00796	NP	NA	NA	1	1	1	1	0	1	1	1	7	Good	ICD 10 code B01 or ICD9 code 225
WHO-European Detailed Mortality Database	France	Database	2002 - 2011	C	General	M	15 - 19 y	C	3910373	0.1	0.0025	NP	NA	NA	1	1	1	1	0	1	1	1	7	Good	ICD 10 code B01 or ICD9 code 226
WHO-European Detailed Mortality Database	France	Database	2002 - 2011	C	General	M	20 - 24 y	C	3.91713e+06	0.2	0.0051	NP	NA	NA	1	1	1	1	0	1	1	1	7	Good	ICD 10 code B01 or ICD9 code 227
WHO-European Detailed Mortality Database	France	Database	2002 - 2011	C	General	M	25 - 29 y	C	3.85789e+06	0.4	0.01032	NP	NA	NA	1	1	1	1	0	1	1	1	7	Good	ICD 10 code B01 or ICD9 code 228
WHO-European Detailed Mortality Database	France	Database	2002 - 2011	C	General	M	30 - 34 y	C	4.08146e+06	0.2	0.00496	NP	NA	NA	1	1	1	1	0	1	1	1	7	Good	ICD 10 code B01 or ICD9 code 229
WHO-European Detailed Mortality Database	France	Database	2002 - 2011	C	General	M	35 - 39 y	C	4.3428e+06	0.7	0.01602	NP	NA	NA	1	1	1	1	0	1	1	1	7	Good	ICD 10 code B01 or ICD9 code 230
WHO-European Detailed Mortality Database	France	Database	2002 - 2011	C	General	M	40 - 44 y	C	4.36577e+06	0.4	0.0091	NP	NA	NA	1	1	1	1	0	1	1	1	7	Good	ICD 10 code B01 or ICD9 code 231
WHO-European Detailed Mortality Database	France	Database	2002 - 2011	C	General	M	45 - 49 y	C	4.28122e+06	0.4	0.00933	NP	NA	NA	1	1	1	1	0	1	1	1	7	Good	ICD 10 code B01 or ICD9 code 232
WHO-European Detailed Mortality Database	France	Database	2002 - 2011	C	General	M	5 - 9 y	C	3765859	0.7	0.01878	NP	NA	NA	1	1	1	1	0	1	1	1	7	Good	ICD 10 code B01 or ICD9 code 233
WHO-European Detailed Mortality Database	France	Database	2002 - 2011	C	General	M	50 - 54 y	C	4.17872e+06	0.4	0.00957	NP	NA	NA	1	1	1	1	0	1	1	1	7	Good	ICD 10 code B01 or ICD9 code 234
WHO-European Detailed Mortality Database	France	Database	2002 - 2011	C	General	M	55 - 59 y	C	3.93219e+06	0.6	0.015	NP	NA	NA	1	1	1	1	0	1	1	1	7	Good	ICD 10 code B01 or ICD9 code 235
WHO-European Detailed Mortality Database	France	Database	2002 - 2011	C	General	M	60 - 64 y	C	3.17199e+06	0.4	0.01317	NP	NA	NA	1	1	1	1	0	1	1	1	7	Good	ICD 10 code B01 or ICD9 code 236
WHO-European Detailed Mortality Database	France	Database	2002 - 2011	C	General	M	65 - 69 y	C	2.57874e+06	0.3	0.01116	NP	NA	NA	1	1	1	1	0	1	1	1	7	Good	ICD 10 code B01 or ICD9 code 237
WHO-European Detailed Mortality Database	France	Database	2002 - 2011	C	General	M	70 - 74 y	C	2.45983e+06	0.7	0.02855	NP	NA	NA	1	1	1	1	0	1	1	1	7	Good	ICD 10 code B01 or ICD9 code 238
WHO-European Detailed Mortality Database	France	Database	2002 - 2011	C	General	M	75 - 79 y	C	2.19066e+06	0.8	0.03599	NP	NA	NA	1	1	1	1	0	1	1	1	7	Good	ICD 10 code B01 or ICD9 code 239
WHO-European Detailed Mortality Database	France	Database	2002 - 2011	C	General	M	80 - 84 y	C	1.65374e+06	1.4	0.08102	NP	NA	NA	1	1	1	1	0	1	1	1	7	Good	ICD 10 code B01 or ICD9 code 240
WHO-European Detailed Mortality Database	France	Database	2002 - 2011	C	General	M	85 + y	C	1.3338e+06	1.8	0.13374	NP	NA	NA	1	1	1	1	0	1	1	1	7	Good	ICD 10 code B01 or ICD9 code 241
WHO-European Detailed Mortality Database	Germany	Database	1998 - 2004	C	General	M	1 - 4 y	C	3118319	0.857143	0.0273286	NP	NA	NA	1	1	1	1	0	1	1	1	7	Good	ICD 10 code B01 or ICD9 code 242
WHO-European Detailed Mortality Database	Germany	Database	1998 - 2004	C	General	M	< 1 y	C	748699	0.428571	0.057	NP	NA	NA	1	1	1	1	0	1	1	1	7	Good	ICD 10 code B01 or ICD9 code 243
WHO-European Detailed Mortality Database	Germany	Database	1998 - 2004	C	General	M	10 - 14 y	C	4.6127e+06	0.285714	0.00652857	NP	NA	NA	1	1	1	1	0	1	1	1	7	Good	ICD 10 code B01 or ICD9 code 244
WHO-European Detailed Mortality Database	Germany	Database	1998 - 2004	C	General	M	15 - 19 y	C	4.65398e+06	0	0	NP	NA	NA	1	1	1	1	0	1	1	1	7	Good	ICD 10 code B01 or ICD9 code 245
WHO-European Detailed Mortality Database	Germany	Database	1998 - 2004	C	General	M	20 - 24 y	C	4.68505e+06	0	0	NP	NA	NA	1	1	1	1	0	1	1	1	7	Good	ICD 10 code B01 or ICD9 code 246
WHO-European Detailed Mortality Database	Germany	Database	1998 - 2004	C	General	M	25 - 29 y	C	5.03691e+06	0	0	NP	NA	NA	1	1	1	1	0	1	1	1	7	Good	ICD 10 code B01 or ICD9 code 247
WHO-European Detailed Mortality Database	Germany	Database	1998 - 2004	C	General	M	30 - 34 y	C	6.45744e+06	0.142857	0.00217143	NP	NA	NA	1	1	1	1	0	1	1	1	7	Good	ICD 10 code B01 or ICD9 code 248
WHO-European Detailed Mortality Database	Germany	Database	1998 - 2004	C	General	M	35 - 39 y	C	7.12083e+06	0.714286	0.00995714	NP	NA	NA	1	1	1	1	0	1	1	1	7	Good	ICD 10 code B01 or ICD9 code 249
WHO-European Detailed Mortality Database	Germany	Database	1998 - 2004	C	General	M	40 - 44 y	C	6.50503e+06	0.571429	0.00858571	NP	NA	NA	1	1	1	1	0	1	1	1	7	Good	ICD 10 code B01 or ICD9 code 250
WHO-European Detailed Mortality Database	Germany	Database	1998 - 2004	C	General	M	45 - 49 y	C	5.78346e+06	0.285714	0.00492857	NP	NA	NA	1	1	1	1	0	1	1	1	7	Good	ICD 10 code B01 or ICD9 code 251
WHO-European Detailed Mortality Database	Germany	Database	1998 - 2004	C	General	M	5 - 9 y	C	4142001	0.428571	0.0102857	NP	NA	NA	1	1	1	1	0	1	1	1	7	Good	ICD 10 code B01 or ICD9 code 252
WHO-European Detailed Mortality Database	Germany	Database	1998 - 2004	C	General	M	50 - 54 y	C	5.05294e+06	0	0	NP	NA	NA	1	1	1	1	0	1	1	1	7	Good	ICD 10 code B01 or ICD9 code 253
WHO-European Detailed Mortality Database	Germany	Database	1998 - 2004	C	General	M	55 - 59 y	C	4.93752e+06	0.142857	0.00304286	NP	NA	NA	1	1	1	1	0	1	1	1	7	Good	ICD 10 code B01 or ICD9 code 254
WHO-European Detailed Mortality Database	Germany	Database	1998 - 2004	C	General	M	60 - 64 y	C	5.50803e+06	0	0	NP	NA	NA	1	1	1	1	0	1	1	1	7	Good	ICD 10 code B01 or ICD9 code 255
WHO-European Detailed Mortality Database	Germany	Database	1998 - 2004	C	General	M	65 - 69 y	C	4378294	0.285714	0.00598571	NP	NA	NA	1	1	1	1	0	1	1	1	7	Good	ICD 10 code B01 or ICD9 code 256
WHO-European Detailed Mortality Database	Germany	Database	1998 - 2004	C	General	M	70 - 74 y	C	3.54558e+06	0.428571	0.0120143	NP	NA	NA	1	1	1	1	0	1	1	1	7	Good	ICD 10 code B01 or ICD9 code 257
WHO-European Detailed Mortality Database	Germany	Database	1998 - 2004	C	General	M	75 - 79 y	C	2.83838e+06	0.142857	0.00508571	NP	NA	NA	1	1	1	1	0	1	1	1	7	Good	ICD 10 code B01 or ICD9 code 258
WHO-European Detailed Mortality Database	Germany	Database	1998 - 2004	C	General	M	80 - 84 y	C	1657511	0	0	NP	NA	NA	1	1	1	1	0	1	1	1	7	Good	ICD 10 code B01 or ICD9 code 259
WHO-European Detailed Mortality Database	Germany	Database	1998 - 2004	C	General	M	85 + y	C	1524049	1.14286	0.0738857	NP	NA	NA	1	1	1	1	0	1	1	1	7	Good	ICD 10 code B01 or ICD9 code 260
WHO-European Detailed Mortality Database	Greece	Database	1998 - 2006	C	General	M	1 - 4 y	C	412029	0	0	NP	NA	NA	1	1	1	1	0	1	1	1	7	Good	ICD 10 code B01 or ICD9 code 261
WHO-European Detailed Mortality Database	Greece	Database	1998 - 2006	C	General	M	< 1 y	C	104185	0	0	NP	NA	NA	1	1	1	1	0	1	1	1	7	Good	ICD 10 code B01 or ICD9 code 262
WHO-European Detailed Mortality Database	Greece	Database	1998 - 2006	C	General	M	10 - 14 y	C	584722	0.111111	0.0197778	NP	NA	NA	1	1	1	1	0	1	1	1	7	Good	ICD 10 code B01 or ICD9 code 263
WHO-European Detailed Mortality Database	Greece	Database	1998 - 2006	C	General	M	15 - 19 y	C	675734	0	0	NP	NA	NA	1	1	1	1	0	1	1	1	7	Good	ICD 10 code B01 or ICD9 code 264
WHO-European Detailed Mortality Database	Greece	Database	1998 - 2006	C	General	M	20 - 24 y	C	799843	0	0	NP	NA	NA	1	1	1	1	0	1	1	1	7	Good	ICD 10 code B01 or ICD9 code 265
WHO-European Detailed Mortality Database	Greece	Database	1998 - 2006	C	General	M	25 - 29 y	C	843726	0.111111	0.013	NP	NA	NA	1	1	1	1	0	1	1	1	7	Good	ICD 10 code B01 or ICD9 code 266
WHO-European Detailed Mortality Database	Greece	Database	1998 - 2006	C	General	M	30 - 34 y	C	860257	0.444444	0.0516444	NP	NA	NA	1	1	1	1	0	1	1	1	7	Good	ICD 10 code B01 or ICD9 code 267
WHO-European Detailed Mortality Database	Greece	Database	1998 - 2006	C	General	M	35 - 39 y	C	822227	0.333333	0.0397667	NP	NA	NA	1	1	1	1	0	1	1	1	7	Good	ICD 10 code B01 or ICD9 code 268
WHO-European Detailed Mortality Database	Greece	Database	1998 - 2006	C	General	M	40 - 44 y	C	783717	0.111111	0.0140222	NP	NA	NA	1	1	1	1	0	1	1	1	7	Good	ICD 10 code B01 or ICD9 code 269
WHO-European Detailed Mortality Database	Greece	Database	1998 - 2006	C	General	M	45 - 49 y	C	735077	0	0	NP	NA	NA	1	1	1	1	0	1	1	1	7	Good	ICD 10 code B01 or ICD9 code 270
WHO-European Detailed Mortality Database	Greece	Database	1998 - 2006	C	General	M	5 - 9 y	C	541970	0.111111	0.0209889	NP	NA	NA	1	1	1	1	0	1	1	1	7	Good	ICD 10 code B01 or ICD9 code 271
WHO-European Detailed Mortality Database	Greece	Database	1998 - 2006	C	General	M	50 - 54 y	C	693648	0	0	NP	NA	NA	1	1	1	1	0	1	1	1	7	Good	ICD 10 code B01 or ICD9 code 272
WHO-European Detailed Mortality Database	Greece	Database	1998 - 2006	C	General	M	55 - 59 y	C	627316	0	0	NP	NA	NA	1	1	1	1	0	1	1	1	7	Good	ICD 10 code B01 or ICD9 code 273
WHO-European Detailed Mortality Database	Greece	Database	1998 - 2006	C	General	M	60 - 64 y	C	601757	0	0	NP	NA	NA	1	1	1	1	0	1	1	1	7	Good	ICD 10 code B01 or ICD9 code 274
WHO-European Detailed Mortality Database	Greece	Database	1998 - 2006	C	General	M	65 - 69 y	C	612150	0	0	NP	NA	NA	1	1	1	1	0	1	1	1	7	Good	ICD 10 code B01 or ICD9 code 275
WHO-European Detailed Mortality Database	Greece	Database	1998 - 2006	C	General	M	70 - 74 y	C	548500	0	0	NP	NA	NA	1	1	1	1	0	1	1	1	7	Good	ICD 10 code B01 or ICD9 code 276
WHO-European Detailed Mortality Database	Greece	Database	1998 - 2006	C	General	M	75 - 79 y	C	383690	0	0	NP	NA	NA	1	1	1	1	0	1	1	1	7	Good	ICD 10 code B01 or ICD9 code 277
WHO-European Detailed Mortality Database	Greece	Database	1998 - 2006	C	General	M	80 - 84 y	C	214410	0	0	NP	NA	NA	1	1	1	1	0	1	1	1	7	Good	ICD 10 code B01 or ICD9 code 278
WHO-European Detailed Mortality Database	Greece	Database	1998 - 2006	C	General	M	85 + y	C	145067	0	0	NP	NA	NA	1	1	1	1	0	1	1	1	7	Good	ICD 10 code B01 or ICD9 code 279
WHO-European Detailed Mortality Database	Hungary	Database	2004 - 2013	C	General	M	1 - 4 y	C	384751	0.1	0.02606	NP	NA	NA	1	1	1	1	0	1	1	1	7	Good	ICD 10 code B01 or ICD9 code 280
WHO-European Detailed Mortality Database	Hungary	Database	2004 - 2013	C	General	M	< 1 y	C	93382.4	0.2	0.21429	NP	NA	NA	1	1	1	1	0	1	1	1	7	Good	ICD 10 code B01 or ICD9 code 281
WHO-European Detailed Mortality Database	Hungary	Database	2004 - 2013	C	General	M	10 - 14 y	C	532401	0	0	NP	NA	NA	1	1	1	1	0	1	1	1	7	Good	ICD 10 code B01 or ICD9 code 282
WHO-European Detailed Mortality Database	Hungary	Database	2004 - 2013	C	General	M	15 - 19 y	C	604654	0	0	NP	NA	NA	1	1	1	1	0	1	1	1	7	Good	ICD 10 code B01 or ICD9 code 283
WHO-European Detailed Mortality Database	Hungary	Database	2004 - 2013	C	General	M	20 - 24 y	C	655337	0	0	NP	NA	NA	1	1	1	1	0	1	1	1	7	Good	ICD 10 code B01 or ICD9 code 284
WHO-European Detailed Mortality Database	Hungary	Database	2004 - 2013	C	General	M	25 - 29 y	C	730933	0.1	0.01472	NP	NA	NA	1	1	1	1	0	1	1	1	7	Good	ICD 10 code B01 or ICD9 code 285
WHO-European Detailed Mortality Database	Hungary	Database	2004 - 2013	C	General	M	30 - 34 y	C	794551	0.2	0.02363	NP	NA	NA	1	1	1	1	0	1	1	1	7	Good	ICD 10 code B01 or ICD9 code 286
WHO-European Detailed Mortality Database	Hungary	Database	2004 - 2013	C	General	M	35 - 39 y	C	751219	0	0	NP	NA	NA	1	1	1	1	0	1	1	1	7	Good	ICD 10 code B01 or ICD9 code 287
WHO-European Detailed Mortality Database	Hungary	Database	2004 - 2013	C	General	M	40 - 44 y	C	659127	0.1	0.01562	NP	NA	NA	1	1	1	1	0	1	1	1	7	Good	ICD 10 code B01 or ICD9 code 288
WHO-European Detailed Mortality Database	Hungary	Database	2004 - 2013	C	General	M	45 - 49 y	C	647815	0.1	0.01396	NP	NA	NA	1	1	1	1	0	1	1	1	7	Good	ICD 10 code B01 or ICD9 code 289
WHO-European Detailed Mortality Database	Hungary	Database	2004 - 2013	C	General	M	5 - 9 y	C	488083	0.1	0.02076	NP	NA	NA	1	1	1	1	0	1	1	1	7	Good	ICD 10 code B01 or ICD9 code 290
WHO-European Detailed Mortality Database	Hungary	Database	2004 - 2013	C	General	M	50 - 54 y	C	724673	0.1	0.01256	NP	NA	NA	1	1	1	1	0	1	1	1	7	Good	ICD 10 code B01 or ICD9 code 291
WHO-European Detailed Mortality Database	Hungary	Database	2004 - 2013	C	General	M	55 - 59 y	C	710120	0	0	NP	NA	NA	1	1	1	1	0	1	1	1	7	Good	ICD 10 code B01 or ICD9 code 292
WHO-European Detailed Mortality Database	Hungary	Database	2004 - 2013	C	General	M	60 - 64 y	C	599538	0	0	NP	NA	NA	1	1	1	1	0	1	1	1	7	Good	ICD 10 code B01 or ICD9 code 293
WHO-European Detailed Mortality Database	Hungary	Database	2004 - 2013	C	General	M	65 - 69 y	C	503694	0	0	NP	NA	NA	1	1	1	1	0	1	1	1	7	Good	ICD 10 code B01 or ICD9 code 294
WHO-European Detailed Mortality Database	Hungary	Database	2004 - 2013	C	General	M	70 - 74 y	C	420747	0	0	NP	NA	NA	1	1	1	1	0	1	1	1	7	Good	ICD 10 code B01 or ICD9 code 295
WHO-European Detailed Mortality Database	Hungary	Database	2004 - 2013	C	General	M	75 - 79 y	C	336862	0	0	NP	NA	NA	1	1	1	1	0	1	1	1	7	Good	ICD 10 code B01 or ICD9 code 296
WHO-European Detailed Mortality Database	Hungary	Database	2004 - 2013	C	General	M	80 - 84 y	C	230086	0	0	NP	NA	NA	1	1	1	1	0	1	1	1	7	Good	ICD 10 code B01 or ICD9 code 297
[truncated: 357 more rows]

## Sheet: Codes
Outcome	Code
Varicella antibody seroprevalence	SP
Varicella incidence (mandatory notification)	VI
Incidence primary care visits	PCI
Incidence Hospitalization	HI
Incidence Complications	CI
Incidence long-term sequelae	LI
Mortality	M
Setting
Community	C
Primary Care	PC
Emergency room	ER
Hospital	H
Other	O
Case ascertainment
Physician	MD
Code	C
Lab	L
NA	Not applicable
NP	Not presented
