# Supplementary material for: Estimation of the burden of varicella in Europe before the introduction of universal childhood immunization
Source: BMC Infect Dis. 2017 May 18;17:353. doi: 10.1186/s12879-017-2445-2 (PMC5437534; doi:10.1186/s12879-017-2445-2)
Supplement: Supplementary file 5 — Country and age-specific number of varicella cases in the community, primary care visits, hospitalizations and deaths. (XLSX 24 kb) [file 12879_2017_2445_MOESM5_ESM.xlsx]

## Sheet: 5A. Community cases
Supplement 5A. Number of varicella cases in the community in Europe, overall, per country and age group (95% CI)
Country	>5 years	5-9 years	10-14 years	15-19 years	20-39 years	40+ years	All ages
Austria	36,389 (30,165-42,613)	34,069 (30,921-37,220)	5,271 (3,669-6,872)	3151 (2537-3765)	4346 (4268-4413)	835 (445-1225)	84061 (72005-96108)
Belgium*	96,626 (91,473-101,778)	27,188 (20,823-33,765)	1,763 (844-2,980)	1396 (723-2170)	3484 (2172-4738)	2245 (1801-2619)	132702 (117836-148050)
Bulgaria	27,169 (20,928-33,410)	31,019 (27,877-34,161)	4,017 (2,797-5,238)	2162 (1741-2583)	3760 (3693-3818)	713 (380-1046)	68840 (57416-80256)
Croatia	18,510 (15,342-21,678)	18,029 (16,349-19,708)	2,612 (1,818-3,405)	1673 (1347-1999)	2147 (2108-2180)	409 (218-600)	43380 (37182-49570)
Cyprus	4,974 (4,379-5,569)	3,643 (3,333-3,952)	123 (0-414)	112 (0-368)	344 (0-1038)	191 (0-450)	9387 (7712-11791)
Czech Republic	42,839 (29,737-55,945)	53,778 (48,106-59,444)	5,956 (4,146-7,765)	3174 (2555-3792)	5825 (5720-5914)	987 (527-1448)	112559 (90791-134308)
Denmark	47,889 (37,630-58,148)	11,463 (7,634-15,295)	906 (0-3,052)	749 (0-2456)	1718 (0-5188)	1410 (0-3313)	64135 (45264-87452)
Estonia	6,394 (5,243-7,546)	6,418 (5,817-7,020)	801 (557-1,044)	412 (331-492)	698 (685-708)	123 (66-180)	14846 (12699-16990)
Finland*	30,708 (28,301-32,891)	26,423 (23,836-29,011)	117 (0-298)	117 (0-289)	484 (0-1086)	866 (0-1594)	58715 (52137-65169)
France*	542,082 (510,332-572,867)	191,420 (145,739-234,641)	22,784 (10,693-40,057)	15680 (8406-24086)	27414 (18063-35406)	12210 (5834-18858)	811590 (699067-925915)
Germany*	395,627 (365,266-420,994)	238,370 (209,419-272,123)	8,899 (5,643-13,529)	7481 (4961-10474)	19545 (14611-24194)	15379 (11202-18987)	685301 (611102-760301)
Greece*	35,725 (30,325-40,518)	41,549 (27,985-53,331)	14919 (0-33860)	7398 (0-8996)	8757 (0-15350)	866 (0-12820)	109214 (58310-164875)
Hungary	39,130 (31,749-46,516)	42,522 (38,497-46,548)	6092 (4241-7944)	3587 (2888-4285)	5326 (5230-5408)	934 (498-1370)	97591 (83103-112071)
Iceland*	2,636 (1,932-2,880)	1,831 (1,577-2,596)	0 (0-0)	0 (0-0)	0 (0-0)	0 (0-0)	4467 (3509-5476)
Ireland*	42,512 (38,010-46,922)	22,226 (16,906-26,862)	236 (0-1282)	211 (0-978)	818 (0-2643)	1056 (0-1844)	67059 (54916-80531)
Italy*	221,222 (201,914-240,972)	236,516 (206,041-265,476)	26487 (19258-35914)	20179 (15438-25787)	54069 (46501-61201)	39408 (32561-44858)	597881 (521713-674208)
Latvia	9,017 (7,540-10,493)	8,726 (7,939-9,514)	1176 (819-1534)	611 (492-730)	1051 (1033-1068)	191 (102-280)	20772 (17925-23619)
Lithuania	14,136 (12,012-16,261)	11,173 (10,186-12,162)	1731 (1205-2258)	1178 (948-1407)	1462 (1436-1485)	280 (149-411)	29960 (25936-33984)
Luxembourg*	5,064 (4,665-5,409)	1,042 (655-1,443)	48 (18-100)	43 (18-80)	138 (71-203)	112 (75-134)	6447 (5502-7369)
Malta	3,754 (1,562-5,945)	409 (98-720)	55 (0-186)	51 (0-169)	150 (0-453)	105 (0-247)	4524 (1660-7720)
Netherlands*	143,782 (139,216-147,974)	31,157 (26,544-36,291)	202 (40-464)	199 (40-418)	742 (144-1463)	1357 (286-2286)	177439 (166270-188896)
Norway	41,577 (32,666-50,485)	17,074 (14,789-19,363)	839 (0-2827)	698 (0-2288)	1706 (0-5153)	1211 (0-2846)	63105 (47455-82962)
Poland*	175,312 (155,894-195,160)	156,876 (124,706-186,450)	29943 (11999-49663)	16848 (10084-20947)	22572 (11080-33475)	1811 (151-13359)	403362 (313914-499054)
Portugal	56,764 (49,233-64,300)	28,727 (25,481-31,978)	1460 (0-4917)	1173 (0-3844)	3170 (0-9576)	2764 (0-6496)	94058 (74714-121111)
Romania	69,061 (45,305-92,807)	104,444 (92,774-116,125)	13406 (9333-17480)	7475 (6019-8931)	10638 (10447-10802)	1848 (986-2710)	206872 (164864-248855)
Slovakia*	26,334 (23,623-29,057)	23,155 (19,406-26,798)	2322 (1216-3934)	1617 (1016-2213)	3330 (2548-3860)	691 (209-1456)	57449 (48018-67318)
Slovenia*	12,760 (11,799-13,672)	7,216 (6,203-8,255)	251 (136-426)	209 (122-320)	725 (508-925)	568 (407-679)	21729 (19175-24277)
Spain*	246,523 (232,014-261,848)	181,582 (163,205-199,015)	7235 (5438-9216)	5588 (4342-6835)	20074 (16911-22812)	17814 (16113-19015)	478816 (438023-518741)
Sweden	79,430 (62,214-96,652)	29377 (25056-33698)	1423 (0-4793)	1115 (0-3652)	3113 (0-9404)	2395 (0-5628)	116853 (87270-153827)
Switzerland*	30,862 (27,201-34,825)	47,910 (43,922-51,662)	298 (0-1394)	299 (0-968)	1181 (0-2044)	1556 (0-1835)	82106 (71123-92728)
UK*	524,418 (494,040-554,149)	181,110 (141,511-218,219)	13648 (5628-24482)	12340 (5637-20185)	36136 (20503-47925)	30752 (23775-34370)	798404 (691094-899330)
all	3,029,226 (2,741,710-3,310,284)	1,816,442 (1,533,335-2,092,846)	175020 (89498-287328)	116926 (69645-165507)	244923 (167732-323933)	141087 (95785-202964)	5523624 (4697705-6382862)
*countries where community incidence was predicted

## Sheet: 5B. Primary care visits
Supplement 5B. Number of varicella primary care visits in Europe, overall, per country and age group min - max estimates
Country	>5 years	5-9 years	10-14 years	15-19 years	20-39 years	40+ years	All ages
Austria	19328-21552	14658-20536	6697-14381	2079-4498	3031-5594	510-835	46303-67396
Belgium*	29738-29738	6629-6629	1180-1180	400-400	1429-1429	877-877	40253-40253
Bulgaria	14432-16092	13346-18698	5105-10962	1427-3086	2623-4840	436-713	37369-54391
Croatia	9831-10963	7756-10869	3319-7126	1104-2388	1497-2763	250-409	23757-34518
Cyprus	2642-2946	1567-2196	157-336	74-160	240-442	120-195	4800-6275
Czech Republic	22751-25374	23137-32417	7568-16250	2094-4530	4062-7497	603-987	60215-87055
Denmark	25437-28365	4931-6910	1153-2472	496-1070	1201-2207	881-1439	34099-42463
Estonia	3397-3788	2761-3868	1017-2184	272-588	486-898	75-123	8008-11449
Finland	16309-18189	11370-15927	149-319	77-166	332-622	549-895	28786-36118
France*	429791-525242	137127-242638	15135-52765	6506-13821	10870-44917	9497-18994	608926-898377
Germany	210131-234333	102545-143671	11323-24273	4922-10670	13663-25238	9493-15664	352077-453849
Greece	18977-21161	17879-25045	18952-40708	4882-10557	6112-11262	541-902	67343-109635
Hungary	20786-23178	18295-25633	7742-16623	2367-5119	3714-6855	571-934	53475-78342
Iceland	1400-1561	788-1104	0	0	0	0	2188-2665
Ireland	22579-25179	9562-13396	302-644	141-302	570-1052	670-1076	33824-41649
Italy*	206217-209141	132505-147480	30420-66015	13327-28794	37841-69570	24805-40526	445115-561526
Latvia	4789-5341	3754-5260	1495-3209	403-873	733-1353	117-191	11291-16227
Lithuania	7509-8373	4807-6735	2200-4724	777-1681	1020-1882	171-280	16484-23675
Luxembourg	2690-3000	448-628	61-132	28-61	96-178	71-115	3394-4114
Malta	1994-2223	176-247	70-151	34-73	105-193	66-107	2445-2994
Netherlands*	27040-51878	5497-14276	525-1816	319-917	948-2060	1072-2054	35401-73001
Norway	22083-24626	7345-10292	1068-2290	462-997	1193-2192	757-1236	32908-41633
Poland*	76755-76755	83286-83286	16729-16729	4038-4038	9076-9076	1698-1698	191582-191582
Portugal	30151-33621	12358-17317	1857-3983	776-1674	2217-4073	1728-2822	49087-63490
Romania*	10688-10688	15525-15525	10581-10581	5433-5433	4842-4842	830-830	47899-47899
Slovakia	13988-15597	9964-13956	2952-6338	1069-2309	2321-4289	445-707	30739-43196
Slovenia	6777-7557	3105-4350	319-686	138-299	505-933	358-581	11202-14406
Spain*	188259-188259	81478-81478	17211-17211	3697-7974	13991-25792	11259-18265	315895-338979
Sweden	42189-47045	12639-17706	1810-3882	738-1591	2177-3999	1497-2445	61050-76668
Switzerland	16390-18279	20613-28881	379-814	198-427	831-1509	961-1617	39372-51527
UK*	155039-189658	60759-117161	11924-22969	9331-13901	36392-43568	7107-21643	280552-408900
all	1660087-1879702	826610-1134115	179400-351753	67609-128397	164118-291125	78015-139160	2975839-3924252
*countries where primary care incidence was predicted

## Sheet: 5C. Hospitalisations
Supplement 5C. Number of varicella hospitalizations in Europe, overall, per country and age group (min - max estimates)
Country	>5 years	5-9 years	10-14 years	15-19 years	20-39 years	40+ years	All ages
Austria	113-138	40-53	25-37	14-23	67-67	0-0	259-318
Belgium*	522-522	22-22	6-12	6-13	58-58	0-58	614-685
Bulgaria	84-104	38-48	19-29	9-16	58-58	0-0	208-255
Croatia	58-71	21-28	12-19	7-12	33-33	0-0	131-163
Cyprus	15-19	4-6	0-1	1-1	6-6	4-4	30-37
Czech Republic	133-161	63-86	28-42	14-23	90-90	0-0	328-402
Denmark	150-180	13-17	3-7	4-7	28-28	29-29	227-268
Estonia	20-24	8-10	4-6	2-3	11-11	0-0	45-54
Finland	97-115	33-43	0-0	0-0	0-14	0-0	130-172
France*	2283-3022	139-385	25-74	226-226	559-559	339-339	3571-4605
Germany*	1481-1481	348-348	72-72	39-39	190-380	0-0	2130-2320
Greece*	112-112	68-68	12-12	38-54	113-141	0-0	343-387
Hungary	121-148	50-64	29-43	16-26	82-82	0-0	298-363
Iceland	8-10	2-3	0-0	0-0	0-0	0-0	10-13
Ireland*	34-34	10-10	3-3	0-0	6-6	8-8	61-61
Italy*	1021-1021	554-554	150-150	72-72	393-393	245-245	2435-2435
Latvia	28-34	11-14	6-8	3-4	16-16	0-0	64-76
Lithuania	43-54	14-18	8-12	5-9	22-22	0-0	92-115
Luxembourg	16-19	1-2	0-0	0-0	2-2	0-3	19-26
Malta	12-14	0-1	0-0	0-0	2-2	2-2	16-19
Netherlands*	130-166	16-18	2-3	1-2	25-25	18-27	192-241
Norway	128-157	22-25	3-6	3-7	28-28	25-25	209-248
Poland	547-664	183-243	145-199	82-123	354-354	0-0	1311-1583
Portugal	174-215	35-45	5-11	6-11	52-52	58-58	330-392
Romania	214-262	128-161	63-95	33-54	164-164	0-0	602-736
Slovakia	82-98	28-36	11-16	9-12	50-50	0-0	180-212
Slovenia	39-48	8-11	1-2	1-2	11-11	11-11	71-85
Spain*	530-1145	134-296	21-71	19-19	255-377	250-400	1209-2308
Sweden*	51-175	36-36	6-6	5-10	51-51	50-50	199-328
Switzerland	96-117	57-73	0-4	0-0	22-22	0-0	175-216
UK*	1563-2177	300-634	53-109	103-209	461-974	194-323	2674-4426
all	9905-12507	2386-3358	712-1049	718-977	3209-4076	1233-1582	18163-23549
*countries where hospitalization incidence was predicted

## Sheet: 5D. Deaths
Supplement 5D. Number of varicella-related deaths in Europe, overall, per country and age group (95% CI)
Country	>5 years	5-9 years	10-14 years	15-19 years	20-39 years	40+ years	All ages
Austria	0.31 (0-4.31)	0 (0-3.69)	0 (0-3.69)	0 (0-3.69)	0 (0-3.69)	0.21 (0-4.11)	0.51 (0-4.7)
Belgium	0.86 (0.01-5.33)	0.11 (0-3.92)	0.1 (0-3.9)	0 (0-3.69)	0.1 (0-3.91)	1.38 (0.08-6.22)	2.56 (0.44-8.1)
Bulgaria	0.09 (0-3.88)	0 (0-3.69)	0 (0-3.69)	0 (0-3.69)	0.09 (0-3.87)	0 (0-3.69)	0.18 (0-4.06)
Croatia	0.2 (0-4.09)	0.09 (0-3.88)	0 (0-3.69)	0 (0-3.69)	0.09 (0-3.88)	0 (0-3.69)	0.38 (0-4.45)
Cyprus	0 (0-3.69)	0 (0-3.69)	0 (0-3.69)	0 (0-3.69)	0 (0-3.69)	0 (0-3.69)	0 (0-3.69)
Czech Republic	0 (0-3.69)	0.11 (0-3.92)	0 (0-3.69)	0 (0-3.69)	0 (0-3.69)	0 (0-3.69)	0.11 (0-3.92)
Denmark	0.19 (0-4.07)	0 (0-3.69)	0 (0-3.69)	0 (0-3.69)	0 (0-3.69)	0.1 (0-3.89)	0.28 (0-4.26)
Estonia	0 (0-3.69)	0 (0-3.69)	0 (0-3.69)	0 (0-3.69)	0 (0-3.69)	0 (0-3.69)	0 (0-3.69)
Finland	0 (0-3.69)	0 (0-3.69)	0 (0-3.69)	0 (0-3.69)	0 (0-3.69)	0.96 (0.02-5.5)	0.96 (0.02-5.5)
France	2.95 (0.6-8.69)	0.77 (0.01-5.17)	0.33 (0-4.35)	0.1 (0-3.9)	1.45 (0.1-6.34)	8.02 (3.47-15.79)	13.62 (7.38-23.02)
Germany	1.11 (0.04-5.76)	0.35 (0-4.39)	0.24 (0-4.17)	0 (0-3.69)	0.58 (0-4.81)	2.09 (0.27-7.37)	4.36 (1.27-10.76)
Greece	0 (0-3.69)	0.12 (0-3.93)	0.11 (0-3.91)	0 (0-3.69)	0.74 (0.01-5.11)	0.09 (0-3.88)	1.05 (0.03-5.67)
Hungary	0.28 (0-4.26)	0.1 (0-3.9)	0 (0-3.69)	0 (0-3.69)	0.26 (0-4.22)	0.24 (0-4.18)	0.89 (0.02-5.38)
Iceland	0 (0-3.69)	0 (0-3.69)	0 (0-3.69)	0 (0-3.69)	0 (0-3.69)	0 (0-3.69)	0 (0-3.69)
Ireland	0 (0-3.69)	0.18 (0-4.05)	0 (0-3.69)	0 (0-3.69)	0 (0-3.69)	1.32 (0.07-6.12)	1.5 (0.11-6.41)
Italy	1.05 (0.03-5.65)	0.15 (0-4)	0.29 (0-4.28)	0.13 (0-3.95)	1.3 (0.07-6.09)	2.76 (0.52-8.4)	5.68 (2.01-12.62)
Latvia	0 (0-3.69)	0 (0-3.69)	0 (0-3.69)	0 (0-3.69)	0 (0-3.69)	0 (0-3.69)	0 (0-3.69)
Lithuania	0 (0-3.69)	0 (0-3.69)	0.08 (0-3.85)	0 (0-3.69)	0 (0-3.69)	0 (0-3.69)	0.08 (0-3.85)
Luxembourg	0 (0-3.69)	0 (0-3.69)	0 (0-3.69)	0 (0-3.69)	0 (0-3.69)	0 (0-3.69)	0 (0-3.69)
Malta	0 (0-3.69)	0 (0-3.69)	0 (0-3.69)	0 (0-3.69)	0 (0-3.69)	0 (0-3.69)	0 (0-3.69)
Netherlands	0.38 (0-4.44)	0.09 (0-3.88)	0.1 (0-3.9)	0 (0-3.69)	0.08 (0-3.85)	1.68 (0.15-6.71)	2.33 (0.35-7.74)
Norway	0 (0-3.69)	0 (0-3.69)	0 (0-3.69)	0 (0-3.69)	0.1 (0-3.89)	1.69 (0.15-6.73)	1.79 (0.18-6.89)
Poland	0.62 (0-4.9)	0.54 (0-4.76)	0 (0-3.69)	0.08 (0-3.85)	0.22 (0-4.13)	0.71 (0-5.06)	2.18 (0.3-7.51)
Portugal	0.12 (0-3.94)	0.13 (0-3.95)	0 (0-3.69)	0 (0-3.69)	0.54 (0-4.74)	0.45 (0-4.58)	1.24 (0.06-5.98)
Romania	0.91 (0.02-5.42)	0 (0-3.69)	0.07 (0-3.84)	0 (0-3.69)	0.08 (0-3.85)	0 (0-3.69)	1.07 (0.03-5.69)
Slovakia	0 (0-3.69)	0.1 (0-3.89)	0 (0-3.69)	0 (0-3.69)	0 (0-3.69)	0 (0-3.69)	0.1 (0-3.89)
Slovenia	0 (0-3.69)	0 (0-3.69)	0 (0-3.69)	0 (0-3.69)	0 (0-3.69)	0.18 (0-4.05)	0.18 (0-4.05)
Spain	1.27 (0.06-6.03)	0.38 (0-4.45)	0.32 (0-4.33)	0.08 (0-3.86)	3.27 (0.74-9.17)	3.7 (0.94-9.8)	9.02 (4.13-17.11)
Sweden	0.69 (0-5.02)	0.12 (0-3.94)	0.21 (0-4.12)	0 (0-3.69)	0 (0-3.69)	1.76 (0.17-6.84)	2.78 (0.53-8.43)
Switzerland	0.11 (0-3.92)	0.11 (0-3.91)	0 (0-3.69)	0 (0-3.69)	0 (0-3.69)	1.32 (0.07-6.12)	1.54 (0.12-6.48)
UK	4.42 (1.31-10.85)	1.33 (0.07-6.13)	0.19 (0-4.08)	0.39 (0-4.46)	2.85 (0.56-8.55)	16.3 (9.37-26.36)	25.48 (16.57-37.48)
All	15.56 (2.07-142.21)	4.78 (0.08-123.71)	2.04 (0-118.51)	0.77 (0-115.93)	11.75 (1.47-135.44)	44.96 (15.3-185.99)	79.87 (33.54-236.07)
